# Supplementary material for: Benzene-1,3,5-tricarb­oxy­lic acid–1,10-bis­(1,2,4-triazol-1-yl)deca­ne–water (1/1/2)
Source: Acta Crystallogr Sect E Struct Rep Online. 2010 Nov 6;66(Pt 12):o3083. doi: 10.1107/S1600536810044673 (PMC3011396; doi:10.1107/S1600536810044673)
Supplement: Supplementary file 1 [file e-66-o3083-sup1.cif]

##############################################################################
###                                                                        ###
###        Electronic paper (Acta Crystallographica Section E)             ###
###                                                                        ###
##############################################################################
#                                                                            #
# This CIF contains the data in a paper accepted for publication in Acta     #
# Crystallographica Section E. It conforms to the requirements of Notes      #
# for Authors for Section E, and has been peer reviewed under the auspices   #
# of the IUCr Commission on Journals.                                        #
#                                                                            #
# Full details of the Crystallographic Information File format               #
# are given in the paper "The Crystallographic Information File (CIF):       #
# a New Standard Archive File for Crystallography" by S. R. Hall, F. H.      #
# Allen and I. D. Brown [Acta Cryst. (1991), A47, 655-685].                  #
#                                                                            #
# The current version of the core CIF dictionary is obtainable from          #
# ftp://ftp.iucr.org/pub/cif_core.dic. The current version number is 2.4.    #
#                                                                            #
# Software is freely available for graphical display of the structure(s) in  #
# this CIF.  For information consult the CIF home page http://www.iucr.org/  #
# cif/home.html                                                              #
#                                                                            #
# This file may be used for bona fide research purposes within the           #
# scientific community so long as proper attribution is given to the journal # 
# article from which it was obtained.                                        #
#                                                                            #
##############################################################################
                                             
data_I
_audit_creation_method     SHELXL-97
_chemical_name_systematic
;
Benzene-1,3,5-tricarboxylic acid--1,10-bis(1,2,4-triazol-1-yl)decane--water
(1/1/2)
;
_chemical_name_common     ?
_chemical_formula_moiety     'C14 H24 N6, C9 H6 O6, 2(H2 O)'
_chemical_formula_sum     'C23 H34 N6 O8'
_chemical_formula_iupac     'C14 H24 N6, C9 H6 O6, 2H2 O'
_chemical_formula_weight     522.56
_chemical_melting_point     ?
_symmetry_cell_setting     triclinic
_symmetry_space_group_name_H-M     'P -1'
_symmetry_space_group_name_hall     '-P 1'
loop_
    _symmetry_equiv_pos_as_xyz
    'x, y, z'
    '-x, -y, -z'
_cell_length_a     10.7715(6)
_cell_length_b     11.4405(6)
_cell_length_c     11.7458(6)
_cell_angle_alpha     101.790(4)
_cell_angle_beta     105.800(4)
_cell_angle_gamma     92.740(4)
_cell_volume     1355.13(12)
_cell_formula_units_Z     2
_cell_measurement_reflns_used     4921
_cell_measurement_theta_min     3.0
_cell_measurement_theta_max     25.4
_cell_measurement_temperature     293(2)
_exptl_crystal_description     block
_exptl_crystal_colour     colorless
_exptl_crystal_size_max     0.32
_exptl_crystal_size_mid     0.29
_exptl_crystal_size_min     0.2
_exptl_crystal_density_diffrn     1.281
_exptl_crystal_density_meas     ?
_exptl_crystal_density_method     'not measured'
_exptl_crystal_F_000     556
_exptl_absorpt_coefficient_mu     0.098
_exptl_absorpt_correction_type     multi-scan
_exptl_absorpt_process_details
;
(CrysAlis CCD; Oxford Diffraction, 2006)
;
_exptl_absorpt_correction_T_min     0.952
_exptl_absorpt_correction_T_max     0.984
_exptl_special_details
;
;
_diffrn_ambient_temperature     293(2)
_diffrn_radiation_type     MoK\a
_diffrn_radiation_wavelength     0.71073
_diffrn_radiation_source     'fine-focus sealed tube'
_diffrn_radiation_monochromator     graphite
_diffrn_measurement_device_type     'Oxford Diffraction Gemini R Ultra CCD'
_diffrn_measurement_method     '\w scan'
_diffrn_detector_area_resol_mean     10.0
_diffrn_reflns_number     8774
_diffrn_reflns_av_R_equivalents     0.0297
_diffrn_reflns_av_sigmaI/netI     0.1112
_diffrn_reflns_theta_min     3.05
_diffrn_reflns_theta_max     25.35
_diffrn_reflns_theta_full     25.00
_diffrn_measured_fraction_theta_max     0.991
_diffrn_measured_fraction_theta_full     0.991
_diffrn_reflns_limit_h_min     -12
_diffrn_reflns_limit_h_max     11
_diffrn_reflns_limit_k_min     -10
_diffrn_reflns_limit_k_max     13
_diffrn_reflns_limit_l_min     -14
_diffrn_reflns_limit_l_max     11
_diffrn_standards_number     ?
_diffrn_standards_interval_count     ?
_diffrn_standards_interval_time     ?
_diffrn_standards_decay_%     ?
_refine_special_details
;
Refinement of <i>F</i>^2^ against ALL reflections. The weighted <i>R</i>-factor
<i>wR</i> and goodness of fit <i>S</i> are based on <i>F</i>^2^, conventional
<i>R</i>-factors <i>R</i> are based on <i>F</i>, with <i>F</i> set to zero for
negative <i>F</i>^2^. The threshold expression of <i>F</i>^2^ >
2\s(<i>F</i>^2^) is used only for calculating <i>R</i>-factors(gt) <i>etc</i>.
and is not relevant to the choice of reflections for refinement.
<i>R</i>-factors based on <i>F</i>^2^ are statistically about twice as large
as those based on <i>F</i>, and <i>R</i>- factors based on ALL data will be
even larger.
;
_reflns_number_total     4921
_reflns_number_gt     1989
_reflns_threshold_expression     I>2\s(I)
_refine_ls_structure_factor_coef     Fsqd
_refine_ls_matrix_type     full
_refine_ls_R_factor_all     0.1100
_refine_ls_R_factor_gt     0.0360
_refine_ls_wR_factor_gt     0.0487
_refine_ls_wR_factor_ref     0.0522
_refine_ls_goodness_of_fit_ref     0.877
_refine_ls_restrained_S_all     0.881
_refine_ls_number_reflns     4921
_refine_ls_number_parameters     355
_refine_ls_number_restraints     9
_refine_ls_hydrogen_treatment     mixed
_refine_ls_weighting_scheme     calc
_refine_ls_weighting_details
                 'calc w=1/[\s^2^(Fo^2^)+(0.0072P)^2^] where P=(Fo^2^+2Fc^2^)/3'
_atom_sites_solution_hydrogens     geom
_atom_sites_solution_primary     direct
_atom_sites_solution_secondary     difmap
_refine_ls_shift/su_max     0.001
_refine_ls_shift/su_mean     0.000
_refine_diff_density_max     0.130
_refine_diff_density_min     -0.119
_refine_ls_extinction_method     none
_refine_ls_extinction_coef     ?
loop_
    _atom_type_symbol
    _atom_type_description
    _atom_type_scat_dispersion_real
    _atom_type_scat_dispersion_imag
    _atom_type_scat_source
    'C' 'C' 0.0033 0.0016
                         'International Tables Vol C Tables 4.2.6.8 and 6.1.1.4'
    'H' 'H' 0.0000 0.0000
                         'International Tables Vol C Tables 4.2.6.8 and 6.1.1.4'
    'N' 'N' 0.0061 0.0033
                         'International Tables Vol C Tables 4.2.6.8 and 6.1.1.4'
    'O' 'O' 0.0106 0.0060
                         'International Tables Vol C Tables 4.2.6.8 and 6.1.1.4'
_computing_data_collection     'CrysAlis CCD (Oxford Diffraction, 2006)'
_computing_cell_refinement     'CrysAlis CCD (Oxford Diffraction, 2006)'
_computing_data_reduction     'CrysAlis RED (Oxford Diffraction, 2006)'
_computing_structure_solution     'SHELXS97 (Sheldrick, 2008)'
_computing_structure_refinement     'SHELXL97 (Sheldrick, 2008)'
_computing_molecular_graphics     'SHELXTL (Sheldrick, 2008)'
_computing_publication_material     'SHELXL97 (Sheldrick, 2008)'
loop_
    _atom_site_type_symbol
    _atom_site_label
    _atom_site_fract_x
    _atom_site_fract_y
    _atom_site_fract_z
    _atom_site_U_iso_or_equiv
    _atom_site_adp_type
    _atom_site_calc_flag
    _atom_site_refinement_flags
    _atom_site_occupancy
    _atom_site_disorder_assembly
    _atom_site_disorder_group
    C C1 0.39170(19) 0.95737(17) 0.80707(17) 0.0449(5) Uani d . 1 . .
    C C2 0.52268(18) 0.95284(16) 0.81530(16) 0.0493(6) Uani d . 1 . .
    H H2 0.5829 1.0174 0.8625 0.059 Uiso calc R 1 . .
    C C3 0.56376(19) 0.85253(17) 0.75336(18) 0.0470(5) Uani d . 1 . .
    C C4 0.47358(19) 0.75609(17) 0.68424(18) 0.0520(6) Uani d . 1 . .
    H H4 0.5010 0.6887 0.6428 0.062 Uiso calc R 1 . .
    C C5 0.34384(19) 0.75882(17) 0.67614(17) 0.0480(6) Uani d . 1 . .
    C C6 0.30284(18) 0.86009(17) 0.73798(17) 0.0502(6) Uani d . 1 . .
    H H6 0.2153 0.8623 0.7328 0.060 Uiso calc R 1 . .
    C C7 0.2450(2) 0.65651(19) 0.6038(2) 0.0570(6) Uani d . 1 . .
    C C8 0.7031(2) 0.8428(2) 0.7614(2) 0.0571(6) Uani d . 1 . .
    C C10 0.3452(2) 1.06481(18) 0.87083(19) 0.0542(6) Uani d . 1 . .
    C C11 0.7731(2) 1.65574(19) 0.9521(2) 0.0672(7) Uani d . 1 . .
    H H11 0.8421 1.7142 0.9951 0.081 Uiso calc R 1 . .
    C C12 0.58551(19) 1.56741(18) 0.88510(19) 0.0610(6) Uani d . 1 . .
    H H12 0.4967 1.5473 0.8688 0.073 Uiso calc R 1 . .
    C C13 0.63731(19) 1.38270(17) 0.7527(2) 0.0719(7) Uani d . 1 . .
    H H13A 0.6884 1.3262 0.7909 0.086 Uiso calc R 1 . .
    H H13B 0.6645 1.3900 0.6820 0.086 Uiso calc R 1 . .
    C C14 0.49697(19) 1.33401(16) 0.71237(19) 0.0626(6) Uani d . 1 . .
    H H14A 0.4457 1.3881 0.6703 0.075 Uiso calc R 1 . .
    H H14B 0.4682 1.3292 0.7829 0.075 Uiso calc R 1 . .
    C C15 0.47559(18) 1.20989(16) 0.62827(18) 0.0619(6) Uani d . 1 . .
    H H15A 0.5070 1.2150 0.5593 0.074 Uiso calc R 1 . .
    H H15B 0.5262 1.1561 0.6713 0.074 Uiso calc R 1 . .
    C C16 0.33408(18) 1.15749(16) 0.58242(18) 0.0585(6) Uani d . 1 . .
    H H16A 0.2838 1.2103 0.5377 0.070 Uiso calc R 1 . .
    H H16B 0.3021 1.1541 0.6514 0.070 Uiso calc R 1 . .
    C C17 0.31336(17) 1.03190(15) 0.50045(18) 0.0577(6) Uani d . 1 . .
    H H17A 0.3438 1.0356 0.4307 0.069 Uiso calc R 1 . .
    H H17B 0.3650 0.9795 0.5446 0.069 Uiso calc R 1 . .
    C C18 0.17162(18) 0.97804(16) 0.45616(18) 0.0639(6) Uani d . 1 . .
    H H18A 0.1199 1.0303 0.4117 0.077 Uiso calc R 1 . .
    H H18B 0.1410 0.9744 0.5259 0.077 Uiso calc R 1 . .
    C C19 0.15155(18) 0.85218(15) 0.37448(19) 0.0625(6) Uani d . 1 . .
    H H19A 0.1721 0.8572 0.3001 0.075 Uiso calc R 1 . .
    H H19B 0.2111 0.8025 0.4152 0.075 Uiso calc R 1 . .
    C C20 0.01312(18) 0.79255(16) 0.34285(19) 0.0675(7) Uani d . 1 . .
    H H20A -0.0460 0.8390 0.2969 0.081 Uiso calc R 1 . .
    H H20B -0.0097 0.7925 0.4172 0.081 Uiso calc R 1 . .
    C C21 -0.00327(18) 0.66361(16) 0.26872(19) 0.0631(6) Uani d . 1 . .
    H H21A 0.0140 0.6637 0.1919 0.076 Uiso calc R 1 . .
    H H21B 0.0589 0.6179 0.3124 0.076 Uiso calc R 1 . .
    C C22 -0.13937(18) 0.60470(17) 0.24526(19) 0.0650(6) Uani d . 1 . .
    H H22A -0.1547 0.6015 0.3223 0.078 Uiso calc R 1 . .
    H H22B -0.2013 0.6534 0.2059 0.078 Uiso calc R 1 . .
    C C23 -0.0785(2) 0.4098(2) 0.1410(2) 0.0772(8) Uani d . 1 . .
    H H23 0.0110 0.4297 0.1643 0.093 Uiso calc R 1 . .
    C C24 -0.2628(2) 0.3200(2) 0.0669(2) 0.0728(7) Uani d . 1 . .
    H H24 -0.3302 0.2597 0.0247 0.087 Uiso calc R 1 . .
    N N1 -0.28416(16) 0.42595(17) 0.12176(17) 0.0691(6) Uani d . 1 . .
    N N2 -0.16118(17) 0.48321(14) 0.16904(15) 0.0574(5) Uani d . 1 . .
    N N3 -0.13877(18) 0.30359(15) 0.07500(18) 0.0791(6) Uani d . 1 . .
    N N4 0.66373(17) 1.49947(14) 0.83772(15) 0.0575(5) Uani d . 1 . .
    N N5 0.78695(16) 1.55567(16) 0.88053(17) 0.0691(6) Uani d . 1 . .
    N N6 0.65112(17) 1.66695(14) 0.95827(15) 0.0599(5) Uani d . 1 . .
    O O1 0.13154(14) 0.65517(12) 0.59815(14) 0.0793(5) Uani d . 1 . .
    O O2 0.29321(14) 0.56664(13) 0.54589(15) 0.0802(5) Uani d D 1 . .
    O O3 0.73875(13) 0.75585(13) 0.70565(14) 0.0801(5) Uani d . 1 . .
    O O4 0.78183(13) 0.93484(14) 0.83381(16) 0.0771(5) Uani d D 1 . .
    O O5 0.43572(13) 1.15486(12) 0.92566(13) 0.0646(4) Uani d D 1 . .
    O O6 0.23315(14) 1.06863(11) 0.87170(14) 0.0758(5) Uani d . 1 . .
    O O1W 0.12775(14) 0.38874(15) 0.41955(18) 0.0959(6) Uani d D 1 . .
    O O2W 1.02243(15) 0.90437(15) 0.8626(2) 0.1207(8) Uani d D 1 . .
    H H2WA 0.234(2) 0.506(2) 0.502(3) 0.181 Uiso d D 1 . .
    H H4WA 0.863(2) 0.925(2) 0.834(3) 0.181 Uiso d D 1 . .
    H H5WA 0.398(3) 1.223(2) 0.966(2) 0.181 Uiso d D 1 . .
    H H1AW 0.156(3) 0.333(2) 0.372(3) 0.181 Uiso d D 1 . .
    H H1BW 0.055(2) 0.368(2) 0.410(3) 0.181 Uiso d D 1 . .
    H H2BW 1.046(3) 0.855(2) 0.914(3) 0.181 Uiso d D 1 . .
    H H2AW 1.075(3) 0.956(2) 0.863(3) 0.181 Uiso d D 1 . .
loop_
    _atom_site_aniso_label
    _atom_site_aniso_U_11
    _atom_site_aniso_U_22
    _atom_site_aniso_U_33
    _atom_site_aniso_U_12
    _atom_site_aniso_U_13
    _atom_site_aniso_U_23
    C1 0.0427(13) 0.0458(13) 0.0470(15) 0.0068(11) 0.0156(11) 0.0084(11)
    C2 0.0460(14) 0.0494(14) 0.0501(15) 0.0031(11) 0.0144(11) 0.0056(11)
    C3 0.0434(13) 0.0477(14) 0.0523(16) 0.0036(11) 0.0188(12) 0.0105(11)
    C4 0.0589(15) 0.0506(14) 0.0528(15) 0.0144(12) 0.0246(12) 0.0126(12)
    C5 0.0432(13) 0.0477(14) 0.0529(16) 0.0007(11) 0.0168(12) 0.0079(11)
    C6 0.0442(13) 0.0530(14) 0.0566(15) 0.0087(12) 0.0211(12) 0.0101(12)
    C7 0.0574(15) 0.0597(16) 0.0553(16) 0.0080(13) 0.0227(14) 0.0072(12)
    C8 0.0507(15) 0.0543(16) 0.0676(18) 0.0066(13) 0.0199(14) 0.0126(13)
    C10 0.0519(15) 0.0519(15) 0.0586(16) 0.0098(13) 0.0181(13) 0.0086(12)
    C11 0.0554(16) 0.0580(16) 0.0782(19) -0.0045(12) 0.0161(13) -0.0004(13)
    C12 0.0492(14) 0.0534(15) 0.0747(18) 0.0044(13) 0.0211(13) -0.0027(13)
    C13 0.0639(16) 0.0571(15) 0.0881(19) 0.0031(12) 0.0339(14) -0.0140(13)
    C14 0.0600(14) 0.0530(14) 0.0712(17) 0.0043(11) 0.0241(13) -0.0002(12)
    C15 0.0668(15) 0.0513(14) 0.0644(16) 0.0018(12) 0.0249(13) -0.0011(12)
    C16 0.0605(14) 0.0504(14) 0.0605(16) 0.0053(11) 0.0173(12) 0.0039(12)
    C17 0.0586(14) 0.0502(14) 0.0635(16) 0.0066(11) 0.0203(13) 0.0074(12)
    C18 0.0599(15) 0.0530(14) 0.0733(17) 0.0078(12) 0.0173(13) 0.0046(12)
    C19 0.0606(14) 0.0459(14) 0.0729(17) 0.0028(11) 0.0161(13) 0.0003(12)
    C20 0.0549(14) 0.0544(14) 0.0822(18) 0.0061(12) 0.0140(13) -0.0015(13)
    C21 0.0476(13) 0.0589(15) 0.0730(17) -0.0009(11) 0.0119(12) 0.0016(12)
    C22 0.0559(14) 0.0609(15) 0.0743(18) 0.0046(12) 0.0240(13) -0.0004(13)
    C23 0.0478(15) 0.0671(17) 0.106(2) -0.0039(14) 0.0263(15) -0.0060(15)
    C24 0.0560(17) 0.0624(18) 0.091(2) -0.0045(13) 0.0150(15) 0.0085(15)
    N1 0.0416(12) 0.0656(14) 0.0920(16) -0.0026(10) 0.0160(11) 0.0063(12)
    N2 0.0434(11) 0.0559(12) 0.0693(14) 0.0004(10) 0.0183(10) 0.0048(10)
    N3 0.0551(13) 0.0640(14) 0.1077(18) -0.0014(11) 0.0248(12) -0.0043(12)
    N4 0.0485(11) 0.0497(12) 0.0717(14) 0.0026(10) 0.0239(11) -0.0004(10)
    N5 0.0495(12) 0.0647(13) 0.0877(16) -0.0023(10) 0.0268(11) -0.0024(11)
    N6 0.0509(11) 0.0511(12) 0.0702(14) 0.0031(10) 0.0169(10) -0.0018(10)
    O1 0.0527(10) 0.0750(11) 0.1005(14) -0.0047(9) 0.0280(10) -0.0074(9)
    O2 0.0658(11) 0.0609(11) 0.1015(14) -0.0001(8) 0.0298(10) -0.0152(9)
    O3 0.0644(10) 0.0710(11) 0.1045(13) 0.0199(8) 0.0378(10) -0.0021(9)
    O4 0.0471(9) 0.0732(11) 0.1037(13) 0.0061(9) 0.0265(10) -0.0024(10)
    O5 0.0498(9) 0.0534(10) 0.0814(12) 0.0018(8) 0.0216(8) -0.0077(8)
    O6 0.0500(9) 0.0625(10) 0.1115(14) 0.0059(8) 0.0364(10) -0.0054(8)
    O1W 0.0561(11) 0.0839(12) 0.1221(16) -0.0023(10) 0.0295(11) -0.0366(10)
    O2W 0.0487(11) 0.0888(16) 0.228(3) 0.0104(9) 0.0399(14) 0.0417(14)
_geom_special_details
;
All s.u.'s (except the s.u. in the dihedral angle between two l.s. planes) are
estimated using the full covariance matrix. The cell s.u.'s are taken into
account individually in the estimation of s.u.'s in distances, angles and
torsion angles; correlations between s.u.'s in cell parameters are only used
when they are defined by crystal symmetry. An approximate (isotropic)
treatment of cell s.u.'s is used for estimating s.u.'s involving l.s. planes.
;
loop_
    _geom_bond_atom_site_label_1
    _geom_bond_atom_site_label_2
    _geom_bond_site_symmetry_2
    _geom_bond_distance
    _geom_bond_publ_flag
    C1 C6 . 1.385(2) ?
    C1 C2 . 1.392(2) ?
    C1 C10 . 1.487(2) ?
    C2 C3 . 1.387(2) ?
    C2 H2 . 0.9300 ?
    C3 C4 . 1.386(2) ?
    C3 C8 . 1.489(2) ?
    C4 C5 . 1.377(2) ?
    C4 H4 . 0.9300 ?
    C5 C6 . 1.395(2) ?
    C5 C7 . 1.486(2) ?
    C6 H6 . 0.9300 ?
    C7 O1 . 1.205(2) ?
    C7 O2 . 1.322(2) ?
    C8 O3 . 1.214(2) ?
    C8 O4 . 1.307(2) ?
    C10 O6 . 1.212(2) ?
    C10 O5 . 1.311(2) ?
    C11 N5 . 1.316(2) ?
    C11 N6 . 1.346(2) ?
    C11 H11 . 0.9300 ?
    C12 N6 . 1.314(2) ?
    C12 N4 . 1.328(2) ?
    C12 H12 . 0.9300 ?
    C13 N4 . 1.458(2) ?
    C13 C14 . 1.497(2) ?
    C13 H13A . 0.9700 ?
    C13 H13B . 0.9700 ?
    C14 C15 . 1.522(2) ?
    C14 H14A . 0.9700 ?
    C14 H14B . 0.9700 ?
    C15 C16 . 1.519(2) ?
    C15 H15A . 0.9700 ?
    C15 H15B . 0.9700 ?
    C16 C17 . 1.526(2) ?
    C16 H16A . 0.9700 ?
    C16 H16B . 0.9700 ?
    C17 C18 . 1.526(2) ?
    C17 H17A . 0.9700 ?
    C17 H17B . 0.9700 ?
    C18 C19 . 1.528(2) ?
    C18 H18A . 0.9700 ?
    C18 H18B . 0.9700 ?
    C19 C20 . 1.525(2) ?
    C19 H19A . 0.9700 ?
    C19 H19B . 0.9700 ?
    C20 C21 . 1.527(2) ?
    C20 H20A . 0.9700 ?
    C20 H20B . 0.9700 ?
    C21 C22 . 1.513(2) ?
    C21 H21A . 0.9700 ?
    C21 H21B . 0.9700 ?
    C22 N2 . 1.461(2) ?
    C22 H22A . 0.9700 ?
    C22 H22B . 0.9700 ?
    C23 N2 . 1.314(2) ?
    C23 N3 . 1.329(2) ?
    C23 H23 . 0.9300 ?
    C24 N1 . 1.314(2) ?
    C24 N3 . 1.339(2) ?
    C24 H24 . 0.9300 ?
    N1 N2 . 1.3639(19) ?
    N4 N5 . 1.3605(19) ?
    O2 H2WA . 0.89(2) ?
    O4 H4WA . 0.88(2) ?
    O5 H5WA . 0.99(2) ?
    O1W H1AW . 0.87(2) ?
    O1W H1BW . 0.78(2) ?
    O2W H2BW . 0.90(2) ?
    O2W H2AW . 0.799(19) ?
loop_
    _geom_angle_atom_site_label_1
    _geom_angle_atom_site_label_2
    _geom_angle_atom_site_label_3
    _geom_angle_site_symmetry_1
    _geom_angle_site_symmetry_3
    _geom_angle
    _geom_angle_publ_flag
    C6 C1 C2 . . 119.46(16) ?
    C6 C1 C10 . . 119.30(18) ?
    C2 C1 C10 . . 121.24(19) ?
    C3 C2 C1 . . 120.31(18) ?
    C3 C2 H2 . . 119.8 ?
    C1 C2 H2 . . 119.8 ?
    C4 C3 C2 . . 119.53(18) ?
    C4 C3 C8 . . 118.28(18) ?
    C2 C3 C8 . . 122.2(2) ?
    C5 C4 C3 . . 120.81(17) ?
    C5 C4 H4 . . 119.6 ?
    C3 C4 H4 . . 119.6 ?
    C4 C5 C6 . . 119.48(18) ?
    C4 C5 C7 . . 122.12(18) ?
    C6 C5 C7 . . 118.39(18) ?
    C1 C6 C5 . . 120.40(17) ?
    C1 C6 H6 . . 119.8 ?
    C5 C6 H6 . . 119.8 ?
    O1 C7 O2 . . 123.0(2) ?
    O1 C7 C5 . . 123.4(2) ?
    O2 C7 C5 . . 113.60(19) ?
    O3 C8 O4 . . 123.8(2) ?
    O3 C8 C3 . . 122.1(2) ?
    O4 C8 C3 . . 114.10(18) ?
    O6 C10 O5 . . 123.06(17) ?
    O6 C10 C1 . . 122.80(19) ?
    O5 C10 C1 . . 114.14(18) ?
    N5 C11 N6 . . 114.77(18) ?
    N5 C11 H11 . . 122.6 ?
    N6 C11 H11 . . 122.6 ?
    N6 C12 N4 . . 110.51(17) ?
    N6 C12 H12 . . 124.7 ?
    N4 C12 H12 . . 124.7 ?
    N4 C13 C14 . . 112.99(16) ?
    N4 C13 H13A . . 109.0 ?
    C14 C13 H13A . . 109.0 ?
    N4 C13 H13B . . 109.0 ?
    C14 C13 H13B . . 109.0 ?
    H13A C13 H13B . . 107.8 ?
    C13 C14 C15 . . 110.88(15) ?
    C13 C14 H14A . . 109.5 ?
    C15 C14 H14A . . 109.5 ?
    C13 C14 H14B . . 109.5 ?
    C15 C14 H14B . . 109.5 ?
    H14A C14 H14B . . 108.1 ?
    C16 C15 C14 . . 113.00(15) ?
    C16 C15 H15A . . 109.0 ?
    C14 C15 H15A . . 109.0 ?
    C16 C15 H15B . . 109.0 ?
    C14 C15 H15B . . 109.0 ?
    H15A C15 H15B . . 107.8 ?
    C15 C16 C17 . . 112.87(15) ?
    C15 C16 H16A . . 109.0 ?
    C17 C16 H16A . . 109.0 ?
    C15 C16 H16B . . 109.0 ?
    C17 C16 H16B . . 109.0 ?
    H16A C16 H16B . . 107.8 ?
    C18 C17 C16 . . 113.00(14) ?
    C18 C17 H17A . . 109.0 ?
    C16 C17 H17A . . 109.0 ?
    C18 C17 H17B . . 109.0 ?
    C16 C17 H17B . . 109.0 ?
    H17A C17 H17B . . 107.8 ?
    C17 C18 C19 . . 112.76(15) ?
    C17 C18 H18A . . 109.0 ?
    C19 C18 H18A . . 109.0 ?
    C17 C18 H18B . . 109.0 ?
    C19 C18 H18B . . 109.0 ?
    H18A C18 H18B . . 107.8 ?
    C20 C19 C18 . . 112.65(15) ?
    C20 C19 H19A . . 109.1 ?
    C18 C19 H19A . . 109.1 ?
    C20 C19 H19B . . 109.1 ?
    C18 C19 H19B . . 109.1 ?
    H19A C19 H19B . . 107.8 ?
    C19 C20 C21 . . 112.14(15) ?
    C19 C20 H20A . . 109.2 ?
    C21 C20 H20A . . 109.2 ?
    C19 C20 H20B . . 109.2 ?
    C21 C20 H20B . . 109.2 ?
    H20A C20 H20B . . 107.9 ?
    C22 C21 C20 . . 110.80(15) ?
    C22 C21 H21A . . 109.5 ?
    C20 C21 H21A . . 109.5 ?
    C22 C21 H21B . . 109.5 ?
    C20 C21 H21B . . 109.5 ?
    H21A C21 H21B . . 108.1 ?
    N2 C22 C21 . . 112.51(15) ?
    N2 C22 H22A . . 109.1 ?
    C21 C22 H22A . . 109.1 ?
    N2 C22 H22B . . 109.1 ?
    C21 C22 H22B . . 109.1 ?
    H22A C22 H22B . . 107.8 ?
    N2 C23 N3 . . 111.44(18) ?
    N2 C23 H23 . . 124.3 ?
    N3 C23 H23 . . 124.3 ?
    N1 C24 N3 . . 116.33(19) ?
    N1 C24 H24 . . 121.8 ?
    N3 C24 H24 . . 121.8 ?
    C24 N1 N2 . . 101.48(16) ?
    C23 N2 N1 . . 109.43(17) ?
    C23 N2 C22 . . 130.70(18) ?
    N1 N2 C22 . . 119.71(17) ?
    C23 N3 C24 . . 101.32(16) ?
    C12 N4 N5 . . 109.42(16) ?
    C12 N4 C13 . . 131.08(18) ?
    N5 N4 C13 . . 119.50(16) ?
    C11 N5 N4 . . 102.27(16) ?
    C12 N6 C11 . . 103.03(15) ?
    C7 O2 H2WA . . 113.3(18) ?
    C8 O4 H4WA . . 110.7(18) ?
    C10 O5 H5WA . . 109.7(17) ?
    H1AW O1W H1BW . . 107(2) ?
    H2BW O2W H2AW . . 119(3) ?
loop_
    _geom_torsion_atom_site_label_1
    _geom_torsion_atom_site_label_2
    _geom_torsion_atom_site_label_3
    _geom_torsion_atom_site_label_4
    _geom_torsion_site_symmetry_1
    _geom_torsion_site_symmetry_2
    _geom_torsion_site_symmetry_3
    _geom_torsion_site_symmetry_4
    _geom_torsion
    _geom_torsion_publ_flag
    C6 C1 C2 C3 . . . . 1.0(3) ?
    C10 C1 C2 C3 . . . . -178.88(19) ?
    C1 C2 C3 C4 . . . . -0.7(3) ?
    C1 C2 C3 C8 . . . . -178.80(19) ?
    C2 C3 C4 C5 . . . . 0.1(3) ?
    C8 C3 C4 C5 . . . . 178.27(19) ?
    C3 C4 C5 C6 . . . . 0.2(3) ?
    C3 C4 C5 C7 . . . . -179.40(19) ?
    C2 C1 C6 C5 . . . . -0.6(3) ?
    C10 C1 C6 C5 . . . . 179.24(17) ?
    C4 C5 C6 C1 . . . . 0.0(3) ?
    C7 C5 C6 C1 . . . . 179.65(18) ?
    C4 C5 C7 O1 . . . . 177.7(2) ?
    C6 C5 C7 O1 . . . . -1.9(3) ?
    C4 C5 C7 O2 . . . . -2.3(3) ?
    C6 C5 C7 O2 . . . . 178.06(18) ?
    C4 C3 C8 O3 . . . . 3.1(3) ?
    C2 C3 C8 O3 . . . . -178.8(2) ?
    C4 C3 C8 O4 . . . . -176.32(19) ?
    C2 C3 C8 O4 . . . . 1.8(3) ?
    C6 C1 C10 O6 . . . . 4.9(3) ?
    C2 C1 C10 O6 . . . . -175.3(2) ?
    C6 C1 C10 O5 . . . . -174.98(18) ?
    C2 C1 C10 O5 . . . . 4.9(3) ?
    N4 C13 C14 C15 . . . . -177.54(17) ?
    C13 C14 C15 C16 . . . . -178.73(18) ?
    C14 C15 C16 C17 . . . . -178.69(16) ?
    C15 C16 C17 C18 . . . . 178.91(18) ?
    C16 C17 C18 C19 . . . . -179.83(16) ?
    C17 C18 C19 C20 . . . . 173.05(17) ?
    C18 C19 C20 C21 . . . . -175.94(18) ?
    C19 C20 C21 C22 . . . . 176.65(18) ?
    C20 C21 C22 N2 . . . . 176.96(17) ?
    N3 C24 N1 N2 . . . . 0.4(3) ?
    N3 C23 N2 N1 . . . . 0.5(3) ?
    N3 C23 N2 C22 . . . . 175.8(2) ?
    C24 N1 N2 C23 . . . . -0.5(2) ?
    C24 N1 N2 C22 . . . . -176.39(18) ?
    C21 C22 N2 C23 . . . . 16.7(3) ?
    C21 C22 N2 N1 . . . . -168.43(18) ?
    N2 C23 N3 C24 . . . . -0.2(3) ?
    N1 C24 N3 C23 . . . . -0.1(3) ?
    N6 C12 N4 N5 . . . . -0.1(3) ?
    N6 C12 N4 C13 . . . . -179.88(19) ?
    C14 C13 N4 C12 . . . . 0.9(3) ?
    C14 C13 N4 N5 . . . . -178.88(18) ?
    N6 C11 N5 N4 . . . . 0.3(3) ?
    C12 N4 N5 C11 . . . . -0.1(2) ?
    C13 N4 N5 C11 . . . . 179.71(18) ?
    N4 C12 N6 C11 . . . . 0.3(2) ?
    N5 C11 N6 C12 . . . . -0.3(3) ?
loop_
    _geom_hbond_atom_site_label_D
    _geom_hbond_atom_site_label_H
    _geom_hbond_atom_site_label_A
    _geom_hbond_site_symmetry_A
    _geom_hbond_distance_DH
    _geom_hbond_distance_HA
    _geom_hbond_distance_DA
    _geom_hbond_angle_DHA
    O2 H2WA O1W . 0.89(2) 1.66(2) 2.549(2) 177(3)
    O4 H4WA O2W . 0.88(2) 1.70(2) 2.571(2) 169(3)
    O5 H5WA N6 2_687 0.99(2) 1.59(2) 2.5750(19) 174(3)
    O1W H1AW O3 2_666 0.87(2) 1.86(2) 2.711(2) 163(3)
    O1W H1BW O1 2_566 0.78(2) 1.986(19) 2.757(2) 170(3)
    O2W H2BW N3 2_666 0.90(2) 2.12(2) 2.875(2) 140(3)
    O2W H2AW O6 1_655 0.799(19) 2.05(2) 2.841(2) 170(3)
data_global
_journal_date_recd_electronic     2010-10-31
_journal_date_accepted     2010-11-01
_journal_name_full     'Acta Crystallographica, Section E'
_journal_year     2010
_journal_volume     66
_journal_issue     12
_journal_page_first     o3083
_journal_page_last     o3083
_journal_paper_category     QO
_journal_coeditor_code     HB5722
_publ_contact_author_name     'Lian-Peng Zhao'
_publ_contact_author_address
;
Bohai University
JinZhou, LiaoNing 121013
People's Republic of China
;
_publ_contact_author_email     lianpengZhao@yahoo.com.cn
_publ_contact_author_fax     +86-416-3400171
_publ_contact_author_phone     +86-416-3400171
_publ_section_title
;
Benzene-1,3,5-tricarboxylic acid--1,10-bis(1,2,4-triazol-1-yl)decane--water
(1/1/2)
;
loop_
    _publ_author_name
    _publ_author_address
    'Lian-Peng Zhao'
;
BoHai University
JinZhou, LiaoNing 121013
People's Republic of China
;
