# Supplementary material for: Benzene-1,3,5-tricarb­oxy­lic acid–1,10-bis­(1,2,4-triazol-1-yl)deca­ne–water (1/1/2)
Source: Acta Crystallogr Sect E Struct Rep Online. 2010 Nov 6;66(Pt 12):o3083. doi: 10.1107/S1600536810044673 (PMC3011396; doi:10.1107/S1600536810044673)
Supplement: Supplementary file 2 [file e-66-o3083-Isup2.hkl]

#
# h,k,l, Fc-squared, Fo-squared, sigma(Fo-squared) and status flag
#
data_I
_shelx_title ' P-1 in P-1'
_shelx_refln_list_code          4
_shelx_F_calc_maximum      117.31
_exptl_crystal_F_000       556.00
_reflns_d_resolution_high  0.8300
 
loop_
 _symmetry_equiv_pos_as_xyz
 'x, y, z'
 '-x, -y, -z'
 
_cell_length_a    10.7715
_cell_length_b    11.4405
_cell_length_c    11.7458
_cell_angle_alpha 101.790
_cell_angle_beta  105.800
_cell_angle_gamma  92.740
 
_shelx_F_squared_multiplier     1.000
 
loop_
 _refln_index_h
 _refln_index_k
 _refln_index_l
 _refln_F_squared_calc
 _refln_F_squared_meas
 _refln_F_squared_sigma
 _refln_observed_status
   2   0   0     3952.10     3862.46     26.48 o
   3   0   0        1.95        1.63      3.10 o
   4   0   0      351.47      353.58      5.76 o
   5   0   0      157.69      152.89      4.81 o
   6   0   0      761.38      747.35     24.49 o
   7   0   0      222.59      210.79      7.54 o
   8   0   0      142.63      147.28      8.02 o
   9   0   0      107.96       86.09      6.97 o
  10   0   0       20.57       19.15      4.92 o
  11   0   0       24.72       19.23     17.40 o
  12   0   0        3.49       -1.02     19.98 o
 -12   1   0        0.04        6.19     20.90 o
 -11   1   0       13.24       25.70     19.21 o
 -10   1   0       43.90       34.37     16.71 o
  -9   1   0        0.10        0.46     17.91 o
  -8   1   0      370.95      297.84     22.40 o
  -7   1   0       71.39       63.39      6.34 o
  -6   1   0        1.78        3.04      3.38 o
  -5   1   0     1510.36     1459.24     47.82 o
  -4   1   0       13.94       16.72      4.15 o
  -3   1   0       38.76       26.72      9.55 o
  -2   1   0      105.92      104.28      8.97 o
   2   1   0     2965.95     2952.44     16.00 o
   3   1   0      208.17      220.87      6.82 o
   4   1   0     2270.37     2315.40     24.91 o
   5   1   0       12.57       14.04      4.76 o
   6   1   0        2.84        2.63      4.91 o
   7   1   0       28.50       26.24      4.96 o
   8   1   0       13.50        7.59      5.07 o
   9   1   0       81.92       79.55      8.84 o
  10   1   0       10.99       12.14     17.52 o
  11   1   0        2.16        2.22     18.42 o
  12   1   0        1.02       -2.80     20.25 o
 -12   2   0        0.02       -6.16     20.21 o
 -11   2   0       72.67       64.49     21.04 o
 -10   2   0        2.13        6.35     17.98 o
  -9   2   0       27.30       19.56     18.01 o
  -8   2   0      360.73      329.88     23.82 o
  -7   2   0      116.12      150.97     11.40 o
  -6   2   0      352.55      342.30     43.57 o
  -5   2   0     1349.45     1371.57     50.87 o
  -4   2   0       52.33       54.80      4.41 o
  -3   2   0      409.04      408.80      8.26 o
  -2   2   0     7003.28     6667.12     97.33 o
  -1   2   0     3396.47     3251.60     29.81 o
   0   2   0      181.60      181.06      8.57 o
   1   2   0     1313.05     1307.90     18.98 o
   2   2   0        7.99        2.84      6.52 o
   3   2   0      363.11      376.17      9.84 o
   4   2   0     1082.49     1126.92     14.80 o
   5   2   0       46.24       49.03      6.14 o
   6   2   0      289.59      299.78      9.76 o
   7   2   0       12.57        7.18      5.50 o
   8   2   0       13.86        9.65      6.12 o
   9   2   0        0.19        0.71      5.74 o
  10   2   0       71.69       69.22     18.70 o
  11   2   0        2.16       12.07     18.15 o
  12   2   0        3.05      -11.73     20.56 o
 -12   3   0        9.46        3.34     22.08 o
 -11   3   0       16.84        7.76     20.81 o
 -10   3   0      134.17      132.97     22.87 o
  -9   3   0        9.78        5.21     19.23 o
  -8   3   0       16.25        7.07     18.70 o
  -7   3   0      140.73      127.57     11.69 o
  -6   3   0       13.11       12.18      3.49 o
  -5   3   0       44.48       39.92      4.92 o
  -4   3   0     1991.47     1923.37     38.20 o
  -3   3   0      216.18      206.21      7.87 o
  -2   3   0       26.77       29.56      5.23 o
  -1   3   0     1917.52     1854.67     16.94 o
   0   3   0      626.28      590.03     15.34 o
   1   3   0       69.06       59.86     10.89 o
   2   3   0      313.90      323.00     14.99 o
   3   3   0      641.98      633.30     13.02 o
   4   3   0      630.65      626.23     13.28 o
   5   3   0       34.21       32.30      7.05 o
   6   3   0       37.16       40.65      7.42 o
   7   3   0      124.16      124.11      8.33 o
   8   3   0     1512.79     1474.17     19.40 o
   9   3   0       23.65       20.52      6.89 o
  10   3   0      152.56      154.31     11.13 o
  11   3   0        0.17        2.34     18.84 o
 -12   4   0        4.58        7.30     19.47 o
 -11   4   0       13.03        8.74     21.27 o
 -10   4   0       18.63       15.62     19.51 o
  -9   4   0       46.22       36.57     19.88 o
  -8   4   0      220.61      231.02     22.69 o
  -7   4   0       12.70       11.76      3.71 o
  -6   4   0      281.81      287.21     10.95 o
  -5   4   0        0.01        1.29      5.05 o
  -4   4   0      850.75      841.02     13.56 o
  -3   4   0     1271.31     1263.37     16.13 o
  -2   4   0      221.40      223.81      7.49 o
  -1   4   0      101.11       99.64      3.85 o
   0   4   0     1591.50     1621.65     26.72 o
   1   4   0     1042.88     1025.49     23.80 o
   2   4   0       11.99       15.80     10.22 o
   3   4   0      849.27      850.14     16.07 o
   4   4   0      247.37      286.08     11.43 o
   5   4   0        1.92        6.99      7.93 o
   6   4   0        1.00        3.27      6.86 o
   7   4   0      292.98      286.21     11.04 o
   8   4   0       60.30       66.45      8.24 o
   9   4   0       17.54       13.47      7.43 o
  10   4   0       12.52       17.19      9.33 o
  11   4   0        2.04       12.17     17.13 o
 -12   5   0       38.20       47.92     23.61 o
 -11   5   0        7.99       14.00     21.39 o
 -10   5   0       47.37       29.99     19.95 o
  -9   5   0        0.40       -2.18     19.54 o
  -8   5   0       53.07       45.76      9.95 o
  -7   5   0       38.04       37.19      6.27 o
  -6   5   0        0.28        1.93      5.75 o
  -5   5   0       11.65       10.47      6.20 o
  -4   5   0      221.06      226.14      8.67 o
  -3   5   0      863.64      874.61     11.12 o
  -2   5   0     1416.45     1444.15     10.92 o
  -1   5   0       11.94       11.56      7.06 o
   0   5   0      108.50      137.81     13.49 o
   1   5   0      275.55      246.59     14.90 o
   2   5   0      223.89      234.71      7.40 o
   3   5   0      519.06      542.20     10.33 o
   4   5   0        0.03        1.29      5.91 o
   5   5   0      164.19      162.54      8.78 o
   6   5   0       96.94      111.43      8.67 o
   7   5   0      166.20      154.75      8.71 o
   8   5   0        0.40        0.36      7.56 o
   9   5   0       51.84       51.04     10.79 o
  10   5   0        2.79        4.68      9.84 o
  11   5   0        0.02       -3.82     19.63 o
 -11   6   0        1.13       -3.75     22.04 o
 -10   6   0        3.26       -1.30     19.28 o
  -9   6   0       46.42       34.78      8.67 o
  -8   6   0       17.37       19.68      8.57 o
  -7   6   0      145.20      146.78      8.34 o
  -6   6   0        1.49        2.13      5.46 o
  -5   6   0       11.78       20.01      7.09 o
  -4   6   0       33.38       31.62      5.36 o
  -3   6   0      427.49      438.09      7.72 o
  -2   6   0      367.54      342.92     11.00 o
  -1   6   0      152.00      147.33     10.51 o
   0   6   0      161.74      174.82     16.04 o
   1   6   0      571.61      597.47     22.90 o
   2   6   0      141.92      158.73      6.03 o
   3   6   0       62.65       64.11      6.14 o
   4   6   0      225.98      227.58      9.11 o
   5   6   0        4.00        4.58      6.47 o
   6   6   0      596.10      551.52     13.88 o
   7   6   0       11.57        5.65      7.70 o
   8   6   0        1.86        3.39     10.49 o
   9   6   0        6.37        7.94     10.53 o
  10   6   0        7.67        8.91      9.72 o
 -11   7   0        5.84       17.84     22.46 o
 -10   7   0       35.47       39.05     22.15 o
  -9   7   0       73.33       67.02      9.94 o
  -8   7   0      912.77      936.23     17.87 o
  -7   7   0      981.62      961.54     29.89 o
  -6   7   0        2.60        3.77      6.99 o
  -5   7   0       10.54        4.38      7.56 o
  -4   7   0        0.40       -0.03      5.24 o
  -3   7   0       27.83       26.80      5.31 o
  -2   7   0      927.36      924.15     19.74 o
  -1   7   0       56.74       50.42      8.00 o
   0   7   0       59.78       77.28     15.69 o
   1   7   0       36.76       40.37     13.90 o
   2   7   0      429.89      416.48     18.31 o
   3   7   0        6.38        4.69      4.99 o
   4   7   0      273.24      285.46     11.07 o
   5   7   0      189.92      191.10     11.05 o
   6   7   0      224.75      197.70     11.91 o
   7   7   0       13.70        5.52      8.61 o
   8   7   0        0.45        2.71     10.65 o
   9   7   0        7.07       14.40     11.90 o
 -10   8   0        1.34        2.57     21.32 o
  -9   8   0        0.52       15.36     20.44 o
  -8   8   0        0.00        0.28      8.17 o
  -7   8   0       66.37       62.47      7.76 o
  -6   8   0       10.63        6.95      7.07 o
  -5   8   0        6.31        5.24      6.59 o
  -4   8   0      145.49      140.89     14.65 o
  -3   8   0       44.41       48.55      4.92 o
  -2   8   0        1.80        0.09      7.79 o
  -1   8   0        7.99        6.08      7.94 o
   0   8   0       98.97       94.29      9.84 o
   1   8   0        0.38        2.61     10.41 o
   2   8   0       24.35       11.59     14.88 o
   3   8   0       50.75       42.85      5.18 o
   4   8   0      149.71      151.38      8.94 o
   5   8   0       15.93       13.55      7.26 o
   6   8   0      178.79      138.29     10.40 o
   7   8   0        3.63        6.33     14.99 o
   8   8   0       22.84       19.26     12.13 o
   9   8   0        1.59        4.50     12.70 o
 -10   9   0       17.21       34.32     22.36 o
  -9   9   0       14.05       26.05     21.20 o
  -8   9   0       47.94       51.89      9.85 o
  -7   9   0        0.05        3.14      6.92 o
  -6   9   0       26.29       21.03      7.23 o
  -5   9   0      127.58      120.51      9.15 o
  -4   9   0      578.04      581.11     13.31 o
  -3   9   0        0.88       -0.54      3.46 o
  -2   9   0        0.01       -1.23     14.21 o
  -1   9   0        4.12       -0.63     14.07 o
   0   9   0        1.58        2.83     16.45 o
   1   9   0       27.99       12.00     16.04 o
   2   9   0       31.12       25.12     16.59 o
   3   9   0       16.62       23.48     16.85 o
   4   9   0       28.03       21.42      5.49 o
   5   9   0       50.23       39.12     16.78 o
   6   9   0       11.96       10.66     15.78 o
   7   9   0        0.45        0.37     15.48 o
   8   9   0        3.79       -0.16     16.62 o
  -9  10   0        2.42        2.36     21.90 o
  -8  10   0        1.10        0.58      9.63 o
  -7  10   0        2.94        5.44      9.77 o
  -6  10   0       29.35       24.24     14.09 o
  -5  10   0        0.42        1.11      6.16 o
  -4  10   0       64.25       54.29      5.96 o
  -3  10   0       21.22       18.33     15.27 o
  -2  10   0       21.12       13.72     15.60 o
  -1  10   0       22.11       19.84     16.15 o
   0  10   0      316.54      315.72     24.54 o
   1  10   0      446.49      419.10     26.00 o
   2  10   0       70.15       76.73     17.73 o
   3  10   0       24.26       16.43     15.18 o
   4  10   0        3.49        9.43     17.36 o
   5  10   0        0.88        2.06     16.24 o
   6  10   0        0.58       -1.71     16.08 o
   7  10   0        0.72       -3.13     17.08 o
  -8  11   0        0.58       -8.13     21.97 o
  -7  11   0        1.53       -3.73     12.68 o
  -6  11   0      105.68      111.07     17.13 o
  -5  11   0       13.72        8.50     15.13 o
  -4  11   0       38.67       54.50     17.66 o
  -3  11   0        2.43       -5.40     16.27 o
  -2  11   0       17.14       13.70     16.34 o
  -1  11   0        0.29       -4.24     16.52 o
   0  11   0      228.26      223.70     23.06 o
   1  11   0      136.77      141.94     20.83 o
   2  11   0       12.53        6.56     17.82 o
   3  11   0        0.03        3.62     17.84 o
   4  11   0        7.26       10.73     17.24 o
   5  11   0       26.76       13.56     18.26 o
   6  11   0       12.61       19.10     17.01 o
  -6  12   0        1.29       -3.48     14.32 o
  -5  12   0       22.55       14.81     15.67 o
  -4  12   0        7.01       15.06     16.29 o
  -3  12   0       10.63       26.70     17.19 o
  -2  12   0        6.96        6.26     16.04 o
  -1  12   0       11.56        7.32     17.38 o
   0  12   0       52.73       62.36     18.93 o
   1  12   0        0.43        1.92     17.52 o
   2  12   0       19.31       11.10     17.57 o
   3  12   0        6.76       10.03     16.50 o
   4  12   0        1.41        6.40     18.33 o
  -4  13   0        6.68       -1.25     17.40 o
  -3  13   0        8.73        5.52     16.04 o
  -2  13   0        3.62        8.20     15.99 o
  -1  13   0        1.21       -5.40     17.64 o
   0  13   0        0.44       -3.94     18.19 o
   1  13   0        0.46       12.33     18.42 o
   2  13   0        0.00        7.72     17.64 o
  -2 -13   1        0.38       -6.16     19.47 o
  -1 -13   1       18.96       10.03     17.38 o
   0 -13   1        0.84       -4.73     16.82 o
   1 -13   1        0.66       -1.32     17.84 o
   2 -13   1        3.36        7.74     16.06 o
   3 -13   1        2.91        5.28     16.82 o
   4 -13   1        1.97       -0.30     16.45 o
  -5 -12   1        0.54        2.90     18.59 o
  -4 -12   1        0.28       -1.41     18.47 o
  -3 -12   1        6.54        7.21     17.98 o
  -2 -12   1       27.78       34.30     17.01 o
  -1 -12   1        3.86       -8.48     17.91 o
   0 -12   1        7.53        4.47     18.10 o
   1 -12   1       10.13       11.24     16.62 o
   2 -12   1       12.41        7.93     16.29 o
   3 -12   1       10.42       13.79     16.78 o
   4 -12   1        7.97        4.91     15.80 o
   5 -12   1        6.75        5.75     15.16 o
   6 -12   1        0.00        4.40     15.06 o
  -6 -11   1        5.76        6.51     17.68 o
  -5 -11   1        2.78        3.43     17.87 o
  -4 -11   1        4.58        3.36     17.47 o
  -3 -11   1        1.16        2.53     17.01 o
  -2 -11   1        4.75        7.90     17.24 o
  -1 -11   1      264.91      242.14     22.62 o
   0 -11   1       70.79       72.77     17.66 o
   1 -11   1       45.71       33.00     15.25 o
   2 -11   1       34.10       42.29     16.62 o
   3 -11   1       12.73       13.81     15.29 o
   4 -11   1        0.41        4.54     14.39 o
   5 -11   1        8.70       11.63     14.55 o
   6 -11   1       21.39       15.29     13.09 o
   7 -11   1        1.19        0.38     10.14 o
   8 -11   1        1.89        2.64     20.35 o
  -7 -10   1        0.33       -0.70     16.64 o
  -6 -10   1        0.77       -1.32     16.94 o
  -5 -10   1       41.69       37.40     16.20 o
  -4 -10   1        0.58        4.10     16.73 o
  -3 -10   1       34.33       26.37     16.29 o
  -2 -10   1      311.99      320.19     24.68 o
  -1 -10   1        6.41        6.03     16.01 o
   0 -10   1       56.68       56.78     17.08 o
   1 -10   1        0.06        2.36     15.18 o
   2 -10   1        0.81        0.83     13.74 o
   3 -10   1       91.60       83.72     15.19 o
   4 -10   1      166.13      159.89      8.50 o
   5 -10   1       43.70       37.80     14.62 o
   6 -10   1        6.72        5.88      6.94 o
   7 -10   1        4.04        6.40      9.67 o
   8 -10   1       16.10        9.83     21.60 o
   9 -10   1        0.02        2.78     19.47 o
  -8  -9   1        4.21        0.46     16.04 o
  -7  -9   1       11.68        4.03     15.99 o
  -6  -9   1       66.03       57.01     17.80 o
  -5  -9   1        4.97        5.48      6.76 o
  -4  -9   1        0.41        0.59      5.01 o
  -3  -9   1        0.06        2.18      3.16 o
  -2  -9   1       63.31       53.02     16.73 o
  -1  -9   1       76.82      109.33     18.33 o
   0  -9   1       22.77       23.38     13.63 o
   1  -9   1        0.04       -0.28     13.21 o
   2  -9   1        0.03        0.30     10.26 o
   3  -9   1       27.52       22.55      4.98 o
   4  -9   1        0.87        1.23      5.41 o
   5  -9   1        2.16        6.23      9.39 o
   6  -9   1       37.77       43.26      7.44 o
   7  -9   1       17.59       15.66      6.92 o
   8  -9   1        0.61        4.63      8.17 o
   9  -9   1       22.67       14.99     20.79 o
  10  -9   1        7.99       -2.92     22.71 o
  -9  -8   1        0.02        1.34     12.26 o
  -8  -8   1       45.44       47.85     17.24 o
  -7  -8   1       32.94       40.17      8.95 o
  -6  -8   1        3.88        6.87      7.50 o
  -5  -8   1      132.44      131.63      9.56 o
  -4  -8   1      596.32      621.26     14.22 o
  -3  -8   1       28.03       27.35      4.80 o
  -2  -8   1      116.05      113.37     17.54 o
  -1  -8   1       68.03       70.78     11.81 o
   0  -8   1      194.79      193.24     10.57 o
   1  -8   1      549.48      554.29     14.21 o
   2  -8   1      592.56      547.47     11.70 o
   3  -8   1      297.22      284.75      7.89 o
   4  -8   1       45.41       51.64      8.30 o
   5  -8   1        1.31        1.68      9.05 o
   6  -8   1        0.81        2.11      8.91 o
   7  -8   1      138.69      150.42     10.66 o
   8  -8   1        0.07        4.92      7.02 o
   9  -8   1       20.35       26.44     20.72 o
  10  -8   1       34.02       30.89     21.97 o
 -10  -7   1        0.01       -0.79     11.28 o
  -9  -7   1        4.14       -1.60     11.71 o
  -8  -7   1       28.18       29.88     11.88 o
  -7  -7   1       51.50       33.62      8.84 o
  -6  -7   1      151.84      138.59     10.70 o
  -5  -7   1        0.27       -2.85      7.50 o
  -4  -7   1      296.79      304.50      9.75 o
  -3  -7   1      171.00      180.82      7.38 o
  -2  -7   1        8.26        4.26      3.16 o
  -1  -7   1      101.41      101.85     15.34 o
   0  -7   1       13.50        8.45      8.74 o
   1  -7   1       17.74       15.43      7.44 o
   2  -7   1       79.43       68.74      9.89 o
   3  -7   1      402.89      418.43     12.16 o
   4  -7   1        7.22        7.29      6.09 o
   5  -7   1       29.18       26.00      8.42 o
   6  -7   1       67.23       70.56      8.96 o
   7  -7   1       48.77       62.62      8.21 o
   8  -7   1        2.85        5.62      4.94 o
   9  -7   1       17.47       29.73     18.89 o
  10  -7   1        6.35       12.31     20.67 o
  11  -7   1        0.12       -6.53     20.14 o
 -10  -6   1        9.34        9.25     10.50 o
  -9  -6   1       24.16       23.33     10.90 o
  -8  -6   1        2.77        0.11     10.32 o
  -7  -6   1        8.18        9.58      8.59 o
  -6  -6   1      107.18      120.39      8.83 o
  -5  -6   1       47.15       50.63      7.29 o
  -4  -6   1       32.10       33.58      6.37 o
  -3  -6   1       72.18       78.63      6.12 o
  -2  -6   1      252.89      249.52      6.95 o
  -1  -6   1      296.99      296.04     17.54 o
   0  -6   1      647.60      620.76     21.83 o
   1  -6   1      316.24      319.70      9.93 o
   2  -6   1      517.14      542.57     11.54 o
   3  -6   1      315.35      321.41      9.47 o
   4  -6   1      401.78      407.24      9.06 o
   5  -6   1        9.79       19.99      6.77 o
   6  -6   1        0.04        8.80      6.87 o
   7  -6   1      133.04      109.89      9.83 o
   8  -6   1       11.65       17.13     17.24 o
   9  -6   1       11.44       28.02     20.95 o
  10  -6   1        6.40        3.73     21.06 o
  11  -6   1        0.00        3.27     21.32 o
 -11  -5   1        3.05        0.89      9.20 o
 -10  -5   1       57.17       61.80     11.16 o
  -9  -5   1        0.97        2.71      9.97 o
  -8  -5   1       92.43       70.94      8.64 o
  -7  -5   1      114.60      108.32      7.91 o
  -6  -5   1       79.21       82.30      7.92 o
  -5  -5   1       47.96       48.82      6.82 o
  -4  -5   1       14.21       15.43      5.50 o
  -3  -5   1        1.19        0.89      4.98 o
  -2  -5   1     1138.57     1171.60     13.54 o
  -1  -5   1      239.63      234.44      7.33 o
   0  -5   1       83.69       87.57     12.12 o
   1  -5   1      698.59      693.74     11.61 o
   2  -5   1      248.96      238.83      7.79 o
   3  -5   1      305.86      298.60      8.04 o
   4  -5   1      148.19      148.36      6.43 o
   5  -5   1       44.25       35.99      6.04 o
   6  -5   1       42.44       41.07      5.00 o
   7  -5   1       16.52       15.46      4.53 o
   8  -5   1       80.49       91.51     19.33 o
   9  -5   1      117.30      109.91     20.23 o
  10  -5   1        7.27       10.29     21.23 o
  11  -5   1        4.50        9.78     21.25 o
 -11  -4   1        3.05        3.76      8.98 o
 -10  -4   1        0.05        8.00      8.58 o
  -9  -4   1       31.37       34.71      7.27 o
  -8  -4   1      680.50      641.03     14.85 o
  -7  -4   1       12.12       10.22      6.05 o
  -6  -4   1        0.03        0.82      6.38 o
  -5  -4   1      301.21      312.11      9.67 o
  -4  -4   1      200.07      220.93      8.18 o
  -3  -4   1     1083.92     1132.05     16.30 o
  -2  -4   1       30.28       33.31      5.12 o
  -1  -4   1      378.06      368.48      4.98 o
   0  -4   1       88.63       82.96      4.76 o
   1  -4   1      468.84      457.51     11.41 o
   2  -4   1       51.16       56.98      5.73 o
   3  -4   1      297.82      295.23      7.10 o
   4  -4   1     1656.53     1768.51     17.15 o
   5  -4   1      284.26      287.37      8.76 o
   6  -4   1      191.09      183.49     12.84 o
   7  -4   1        3.29        5.56     15.60 o
   8  -4   1       10.49       14.76     17.38 o
   9  -4   1       27.09       28.74     19.44 o
  10  -4   1       72.23       96.24     21.16 o
  11  -4   1       49.57       66.09     22.85 o
  12  -4   1       10.32        4.52     20.11 o
 -12  -3   1        0.38        1.53     18.70 o
 -11  -3   1        3.03        2.69     16.73 o
 -10  -3   1        8.56       12.72      6.61 o
  -9  -3   1        8.49        5.04      6.33 o
  -8  -3   1        0.08        2.25      6.51 o
  -7  -3   1       41.57       53.71      6.24 o
  -6  -3   1        6.19       12.20      5.87 o
  -5  -3   1        9.63        6.40      5.52 o
  -4  -3   1     2306.20     2403.46     19.07 o
  -3  -3   1     1492.17     1515.27     14.18 o
  -2  -3   1       78.98       66.99      6.05 o
  -1  -3   1      971.73      982.99      9.83 o
   0  -3   1      660.31      625.33      7.49 o
   1  -3   1     2463.32     2419.50     18.79 o
   2  -3   1       80.92       65.39      4.89 o
   3  -3   1       35.26       29.85      3.86 o
   4  -3   1        7.17        3.93      3.19 o
   5  -3   1      207.65      217.62     14.83 o
   6  -3   1        3.42        7.35     10.64 o
   7  -3   1      234.89      250.04     13.17 o
   8  -3   1        0.01        9.06     18.91 o
   9  -3   1        0.08        2.90     19.12 o
  10  -3   1      177.80      186.73     22.76 o
  11  -3   1       10.22       13.42     20.49 o
  12  -3   1       14.48       21.55     22.18 o
 -12  -2   1        7.75       17.54     20.93 o
 -11  -2   1       11.26       14.16     18.93 o
 -10  -2   1      157.73      153.92     11.12 o
  -9  -2   1       10.58       11.15      8.29 o
  -8  -2   1      213.23      209.67      8.65 o
  -7  -2   1        6.28        6.71      5.09 o
  -6  -2   1      506.89      529.18     10.51 o
  -5  -2   1       47.61       52.59      5.65 o
  -4  -2   1     1450.59     1539.35     14.37 o
  -3  -2   1      332.04      341.41      7.78 o
  -2  -2   1       41.30       52.75      5.83 o
  -1  -2   1      883.40      882.23      6.98 o
   0  -2   1     1381.99     1293.80     15.43 o
   1  -2   1      670.98      685.04     16.59 o
   2  -2   1     7220.34     6949.07     38.72 o
   3  -2   1      194.07      180.48     12.65 o
   4  -2   1      629.58      614.92     18.59 o
   5  -2   1      343.05      321.88     16.41 o
   6  -2   1        7.62        9.39     10.10 o
   7  -2   1      386.55      408.00     15.47 o
   8  -2   1      472.07      457.17     25.95 o
   9  -2   1        0.31        2.83     16.41 o
  10  -2   1        0.42        7.95     17.64 o
  11  -2   1       10.61       26.60     17.94 o
  12  -2   1        0.96       13.86     20.76 o
 -12  -1   1       57.21       70.38     22.85 o
 -11  -1   1        1.30       -2.09     17.43 o
 -10  -1   1      153.98      159.09     10.17 o
  -9  -1   1       10.92       11.56      8.01 o
  -8  -1   1      433.73      431.80     13.38 o
  -7  -1   1      114.96      113.41      7.66 o
  -6  -1   1     3896.09     4033.83     32.90 o
  -5  -1   1      164.06      159.87      6.96 o
  -4  -1   1      419.53      418.31      9.00 o
  -3  -1   1       84.63       82.93      6.08 o
  -2  -1   1     2048.95     2096.47     20.53 o
   1  -1   1      200.60      197.02      7.95 o
   2  -1   1     8798.20     8315.46    178.86 o
   3  -1   1       34.24       31.33      9.92 o
   4  -1   1      171.19      159.95     11.12 o
   5  -1   1      257.12      307.35     16.31 o
   6  -1   1        6.09       11.68      9.69 o
   7  -1   1       27.51       33.84      9.73 o
   8  -1   1       60.65       57.66     16.11 o
   9  -1   1        6.55        3.66     17.03 o
  10  -1   1       72.69       60.55     18.89 o
  11  -1   1       13.52        4.66     19.44 o
  12  -1   1       15.07       35.64     19.77 o
 -12   0   1       11.46       21.53     20.90 o
 -11   0   1        0.12        3.08     18.77 o
 -10   0   1        0.00       -1.97      6.08 o
  -9   0   1        0.03        4.07      6.64 o
  -8   0   1      110.54       86.27      8.04 o
  -7   0   1      286.50      287.08      8.58 o
  -6   0   1       94.22       95.52      8.97 o
  -5   0   1     1652.73     1756.09     36.20 o
  -4   0   1       15.48       15.96      5.20 o
  -3   0   1       41.28       33.87      5.08 o
  -2   0   1      320.44      326.61      6.78 o
   1   0   1        0.02        0.56      4.26 o
   2   0   1       37.08       36.97      4.22 o
   3   0   1      575.24      574.83      6.25 o
   4   0   1      512.39      524.05      6.44 o
   5   0   1      672.83      662.40      7.60 o
   6   0   1      859.17      849.51      9.01 o
   7   0   1       65.54       68.44      3.88 o
   8   0   1        9.14        0.46     14.41 o
   9   0   1       73.09       67.41     16.96 o
  10   0   1       20.86       19.19     16.59 o
  11   0   1        0.00        7.74     17.29 o
  12   0   1        2.02       -7.16     20.00 o
 -12   1   1        4.80        0.56     18.12 o
 -11   1   1       13.51        8.74     17.64 o
 -10   1   1        1.83        4.95      4.48 o
  -9   1   1       25.13       24.59      5.56 o
  -8   1   1      136.68      141.95      6.87 o
  -7   1   1        3.18        2.44      4.97 o
  -6   1   1       99.95      120.10      5.87 o
  -5   1   1      623.71      666.39      9.53 o
  -4   1   1     1085.25     1033.95     15.32 o
  -3   1   1      352.62      329.69     12.68 o
  -2   1   1    13762.03    13183.22    139.84 o
  -1   1   1     1397.35     1369.04     13.19 o
   1   1   1      123.22      105.30      7.81 o
   2   1   1      903.12      928.76     10.70 o
   3   1   1       13.67       21.26      5.42 o
   4   1   1     2007.16     2126.07     24.12 o
   5   1   1       68.70       74.56      5.59 o
   6   1   1      240.73      236.84      7.73 o
   7   1   1       22.23       16.38      4.98 o
   8   1   1       94.60       80.77      5.98 o
   9   1   1       16.68       18.98     15.92 o
  10   1   1        8.26        6.23     18.93 o
  11   1   1        3.64        0.79     17.31 o
 -12   2   1        7.04       25.07     20.83 o
 -11   2   1        7.61        9.71     17.96 o
 -10   2   1       39.90       27.39      6.34 o
  -9   2   1       33.66       28.58      4.67 o
  -8   2   1       75.56       65.55      5.21 o
  -7   2   1       19.68       19.51      5.16 o
  -6   2   1      700.71      715.21     10.44 o
  -5   2   1        4.20        2.70      7.47 o
  -4   2   1      684.93      647.16     14.59 o
  -3   2   1        1.31        2.84      6.53 o
  -2   2   1       15.73       17.93      6.17 o
  -1   2   1       46.58       45.92      3.43 o
   0   2   1     1032.22     1074.98      9.35 o
   1   2   1      155.85      145.44     12.12 o
   2   2   1      522.86      544.54     12.85 o
   3   2   1     1691.58     1671.05     20.75 o
   4   2   1      793.54      819.78     13.43 o
   5   2   1        5.01        4.91      5.83 o
   6   2   1        3.58        3.69      6.02 o
   7   2   1      176.09      166.63      7.78 o
   8   2   1      234.69      245.26      9.15 o
   9   2   1        1.52        3.59      5.59 o
  10   2   1       18.41       11.38      7.29 o
  11   2   1        0.17        6.21     18.82 o
 -12   3   1        0.03       -1.90     20.90 o
 -11   3   1        4.18        5.52     20.32 o
 -10   3   1      236.99      201.84     22.97 o
  -9   3   1        3.06        0.69      2.49 o
  -8   3   1       17.09       10.02      3.59 o
  -7   3   1      146.14      144.41      9.36 o
  -6   3   1      106.25      105.25      9.88 o
  -5   3   1        1.84        2.37      5.78 o
  -4   3   1      475.55      502.46      9.95 o
  -3   3   1       57.57       59.73      4.95 o
  -2   3   1     1961.37     2023.34     12.26 o
  -1   3   1       44.35       41.25      3.18 o
   0   3   1      414.64      411.13      6.42 o
   1   3   1     1286.90     1321.25     23.75 o
   2   3   1      324.34      338.87     10.81 o
   3   3   1     1360.56     1420.09     19.35 o
   4   3   1      152.50      135.21      8.77 o
   5   3   1      148.71      154.12      9.26 o
   6   3   1        3.45        2.96      6.55 o
   7   3   1      261.18      258.17      9.66 o
   8   3   1      230.52      209.23      9.39 o
   9   3   1        6.45       10.32      6.42 o
  10   3   1       56.97       53.94      8.71 o
  11   3   1        3.02        6.70     18.72 o
 -12   4   1        0.88        4.98     19.37 o
 -11   4   1       19.00       36.27     20.74 o
 -10   4   1       16.82        6.72     19.98 o
  -9   4   1       15.35       12.65      2.90 o
  -8   4   1      169.05      170.80      8.51 o
  -7   4   1        0.01       -0.26      5.28 o
  -6   4   1       27.58       37.70      5.51 o
  -5   4   1       81.62       95.62      5.94 o
  -4   4   1       21.77       24.47      4.87 o
  -3   4   1      814.70      828.07      9.85 o
  -2   4   1       21.59       20.55      4.28 o
  -1   4   1      630.03      626.31      6.90 o
   0   4   1       73.30       64.25      5.89 o
   1   4   1      115.18      107.87     12.68 o
   2   4   1      994.54     1058.12     17.71 o
   3   4   1      387.05      438.31     13.11 o
   4   4   1      520.72      507.04     18.33 o
   5   4   1      254.73      246.96     11.92 o
   6   4   1        4.14        4.41      7.15 o
   7   4   1       49.09       43.98      8.02 o
   8   4   1       56.79       60.52      8.06 o
   9   4   1       24.22       27.55      7.49 o
  10   4   1        1.42        3.37      8.23 o
  11   4   1        0.11        3.80     19.74 o
 -12   5   1        0.98        1.32     19.67 o
 -11   5   1        7.86        0.32     18.31 o
 -10   5   1       11.50        1.30     20.42 o
  -9   5   1       12.24       12.57      3.70 o
  -8   5   1       61.15       49.22      7.81 o
  -7   5   1       21.03       23.52      5.91 o
  -6   5   1       99.52       89.21      6.55 o
  -5   5   1        8.02        5.43      5.28 o
  -4   5   1       92.10      102.87      5.99 o
  -3   5   1       19.39       20.72      4.84 o
  -2   5   1       36.13       28.00      4.36 o
  -1   5   1       68.41       61.61      3.22 o
   0   5   1     6525.36     6925.59     60.55 o
   1   5   1        4.64        2.43     11.68 o
   2   5   1       36.31       41.55     12.31 o
   3   5   1      182.38      192.58     11.45 o
   4   5   1        4.23        8.82      9.18 o
   5   5   1       13.02        9.25      9.37 o
   6   5   1      598.94      592.42     14.72 o
   7   5   1        0.29       -4.29      7.70 o
   8   5   1       78.60       83.49     11.33 o
   9   5   1        3.10        0.51      9.73 o
  10   5   1        0.00        6.37      9.51 o
 -11   6   1        1.63        1.85     20.16 o
 -10   6   1        7.95        2.50     17.77 o
  -9   6   1       67.09       60.29      7.58 o
  -8   6   1       74.47       85.48      9.59 o
  -7   6   1      304.09      318.00     10.75 o
  -6   6   1      134.62      134.68      7.41 o
  -5   6   1       91.56       84.81      6.75 o
  -4   6   1      131.39      135.03      6.55 o
  -3   6   1      160.88      160.83      6.84 o
  -2   6   1        3.96       14.27      3.73 o
  -1   6   1       48.40       45.34      8.67 o
   0   6   1      144.05      143.79     15.62 o
   1   6   1      194.70      174.38      7.00 o
   2   6   1        0.35        6.28      9.53 o
   3   6   1      114.14      120.00     12.15 o
   4   6   1       55.51       64.66     11.28 o
   5   6   1        7.33        7.45      9.96 o
   6   6   1        0.86        0.81     14.25 o
   7   6   1        0.32        1.15     10.05 o
   8   6   1        0.71        5.58     10.70 o
   9   6   1        5.01        8.69     10.01 o
  10   6   1        2.43       -1.42     10.03 o
 -11   7   1        0.42        4.26     21.69 o
 -10   7   1       13.66       27.23     20.93 o
  -9   7   1       32.03       26.50     10.61 o
  -8   7   1        9.80       20.09      9.05 o
  -7   7   1       21.13       23.83      7.43 o
  -6   7   1        6.16        7.85      6.72 o
  -5   7   1        1.25        0.09      5.64 o
  -4   7   1       21.80       21.61      5.28 o
  -3   7   1       31.31       31.20      5.36 o
  -2   7   1     1499.30     1454.06     19.42 o
  -1   7   1      118.13      110.55      8.73 o
   0   7   1        0.32        5.31     13.88 o
   1   7   1       24.23       21.69     13.97 o
   2   7   1      168.53      174.58      9.22 o
   3   7   1       70.74       70.23      6.44 o
   4   7   1      588.85      613.87     15.16 o
   5   7   1       27.46       22.13      8.07 o
   6   7   1       28.77       29.45      8.75 o
   7   7   1       41.02       30.19      8.37 o
   8   7   1        0.44        6.41     11.76 o
   9   7   1        0.30        2.59     11.25 o
 -10   8   1       85.77       91.70     22.08 o
  -9   8   1        1.61        0.51      8.48 o
  -8   8   1       25.95       34.82      9.87 o
  -7   8   1        0.06       -0.73      6.98 o
  -6   8   1        1.29        4.91      7.04 o
  -5   8   1       25.26       22.81      6.81 o
  -4   8   1       88.86       79.14      6.67 o
  -3   8   1        7.81       11.40      4.30 o
  -2   8   1       48.68       48.11      8.91 o
  -1   8   1        4.27        0.69      7.88 o
   0   8   1      347.63      323.64     21.39 o
   1   8   1       95.47      103.45     18.12 o
   2   8   1        0.51        0.79     14.65 o
   3   8   1        3.82        2.86      4.94 o
   4   8   1        8.60       12.37      6.51 o
   5   8   1        1.87        4.61      7.40 o
   6   8   1       38.05       35.23      8.41 o
   7   8   1        0.13       -6.14     15.48 o
   8   8   1       51.09       57.34     13.53 o
 -10   9   1        0.56      -13.83     19.77 o
  -9   9   1        0.44        1.21     18.35 o
  -8   9   1        2.37        2.15      9.50 o
  -7   9   1       14.40        8.01      7.01 o
  -6   9   1        0.02       -0.28     10.55 o
  -5   9   1       15.74       19.93      6.98 o
  -4   9   1      253.66      246.63      9.56 o
  -3   9   1       62.23       53.77      4.20 o
  -2   9   1       77.18       69.50     17.80 o
  -1   9   1       97.02      100.81     17.84 o
   0   9   1      172.92      158.72     21.11 o
   1   9   1       66.87       62.13     19.19 o
   2   9   1      111.21       75.89     17.89 o
   3   9   1        1.68        0.74      4.52 o
   4   9   1        4.93        6.12      5.45 o
   5   9   1        4.15        3.89     16.41 o
   6   9   1       14.00       17.80     15.29 o
   7   9   1        2.83       10.91     16.22 o
  -9  10   1        2.56        0.74     19.07 o
  -8  10   1        0.76       -1.58     10.13 o
  -7  10   1       34.21       38.57     11.96 o
  -6  10   1      124.56      139.76     17.96 o
  -5  10   1      178.66      173.82      9.33 o
  -4  10   1       18.69       19.17      6.09 o
  -3  10   1        1.40       -0.97     15.53 o
  -2  10   1       21.74       20.02     16.52 o
  -1  10   1      112.50       93.32     19.28 o
   0  10   1       24.38       34.55     16.04 o
   1  10   1       60.97       38.77     18.31 o
   2  10   1       59.88       60.85     17.61 o
   3  10   1       30.34       25.28     17.19 o
   4  10   1       14.49       11.33     15.32 o
   5  10   1       14.77        5.17     16.01 o
   6  10   1        9.74       23.13     16.94 o
  -8  11   1        4.81       -1.11     13.12 o
  -7  11   1        0.09       -2.62     14.85 o
  -6  11   1        1.49        4.52     14.97 o
  -5  11   1        6.49       -7.28     16.13 o
  -4  11   1       59.49       51.26     18.19 o
  -3  11   1        0.01       14.92     17.10 o
  -2  11   1        1.80        8.34     15.60 o
  -1  11   1       90.13       99.07     18.47 o
   0  11   1       22.16       16.66     18.28 o
   1  11   1       20.81       16.38     16.43 o
   2  11   1        9.17       13.72     15.92 o
   3  11   1        3.69        3.45     16.11 o
   4  11   1        0.13      -12.35     18.05 o
   5  11   1        0.51       -7.46     17.08 o
  -6  12   1        0.06        0.58     15.73 o
  -5  12   1        8.58        2.46     16.82 o
  -4  12   1        3.32       -0.56     17.08 o
  -3  12   1        0.12        9.78     16.41 o
  -2  12   1        3.79        1.09     17.36 o
  -1  12   1        1.43       -5.33     18.05 o
   0  12   1        9.36       -5.10     18.01 o
   1  12   1       11.17       16.92     17.75 o
   2  12   1        0.25        3.55     15.87 o
   3  12   1        9.22        9.69     16.55 o
  -4  13   1        0.00        5.08     17.10 o
  -3  13   1        0.81        3.36     17.06 o
  -2  13   1        0.28       -9.69     17.87 o
  -1  13   1        2.96        7.62     16.50 o
   0  13   1        0.39        1.16     16.64 o
  -3 -13   2        0.81       15.43     18.84 o
  -2 -13   2        3.77       10.06     16.08 o
  -1 -13   2        0.00       13.23     16.48 o
   0 -13   2       12.91        2.32     16.71 o
   1 -13   2       24.59       41.78     17.06 o
   2 -13   2        0.84        2.71     15.80 o
   3 -13   2        5.45        5.61     16.73 o
   4 -13   2       11.98       13.35     16.69 o
  -5 -12   2        4.85        1.21     16.38 o
  -4 -12   2        4.44       16.87     16.22 o
  -3 -12   2       20.78       33.35     19.00 o
  -2 -12   2        5.36       -1.11     15.85 o
  -1 -12   2        2.73        5.26     17.01 o
   0 -12   2        0.20        9.50     15.53 o
   1 -12   2       35.92       34.07     17.47 o
   2 -12   2       12.02        7.44     16.06 o
   3 -12   2        3.42       -1.14     16.06 o
   4 -12   2       13.10       14.09     15.78 o
   5 -12   2       94.80      113.18     17.54 o
   6 -12   2       18.23       15.16     13.79 o
  -6 -11   2       13.74       -0.39     17.84 o
  -5 -11   2        4.25      -12.49     17.98 o
  -4 -11   2        9.30        7.55     17.19 o
  -3 -11   2        0.43        4.01     17.29 o
  -2 -11   2       71.62       57.59     16.99 o
  -1 -11   2        2.39       -0.35     16.80 o
   0 -11   2      118.76      118.63     18.70 o
   1 -11   2       12.86       24.15     15.55 o
   2 -11   2        4.32        6.30     14.88 o
   3 -11   2       19.54       14.80      3.85 o
   4 -11   2       52.02       55.85     16.01 o
   5 -11   2        3.20       -8.39     13.05 o
   6 -11   2        0.85        6.30     12.51 o
   7 -11   2       10.99       14.54     10.33 o
   8 -11   2        0.88       -2.18     21.34 o
  -8 -10   2       19.55       20.93     16.80 o
  -7 -10   2        0.39        4.52     16.18 o
  -6 -10   2       15.09       19.72     17.47 o
  -5 -10   2        2.79       -4.15     15.43 o
  -4 -10   2        1.47       -4.31     16.34 o
  -3 -10   2        0.01        2.29     15.90 o
  -2 -10   2        2.36        4.03     14.51 o
  -1 -10   2      137.39      132.23     18.93 o
   0 -10   2      119.21      112.88     17.59 o
   1 -10   2        0.86        7.93     14.55 o
   2 -10   2       21.78       16.45      1.94 o
   3 -10   2        6.51        6.28      5.00 o
   4 -10   2       85.07       82.73      9.02 o
   5 -10   2        0.01        3.57     12.79 o
   6 -10   2        1.04        1.96     10.13 o
   7 -10   2       12.21       10.30      9.34 o
   8 -10   2        2.26       -1.07     20.30 o
   9 -10   2        3.09        3.78     20.44 o
  -9  -9   2        3.19        0.31     12.60 o
  -8  -9   2        3.18       14.95     16.66 o
  -7  -9   2       46.05       51.82     17.70 o
  -6  -9   2        4.71       12.98     16.41 o
  -5  -9   2       20.30       16.75      7.03 o
  -4  -9   2      323.32      309.02     10.64 o
  -3  -9   2       11.21       14.99     15.80 o
  -2  -9   2       77.86       86.00     18.24 o
  -1  -9   2        1.71       -2.46     14.51 o
   0  -9   2        0.52        0.97     13.63 o
   1  -9   2       30.34       39.58     10.76 o
   2  -9   2      375.06      340.14     17.36 o
   3  -9   2       46.72       46.91     10.20 o
   4  -9   2        0.08        5.60      8.63 o
   5  -9   2        1.52        2.86      7.47 o
   6  -9   2        0.78        0.44      8.95 o
   7  -9   2        3.56        0.52      8.13 o
   8  -9   2        4.60       11.77     21.06 o
   9  -9   2       13.13        7.79     21.74 o
  -9  -8   2        4.21        3.20     12.40 o
  -8  -8   2        0.20       -3.66     15.50 o
  -7  -8   2        0.70        2.39      8.52 o
  -6  -8   2       15.79       18.44      8.03 o
  -5  -8   2       16.39       12.02      7.36 o
  -4  -8   2        0.10       -1.15      6.73 o
  -3  -8   2       73.17       68.34      6.57 o
  -2  -8   2       14.25       18.75     10.14 o
  -1  -8   2       74.80       84.66     10.52 o
   0  -8   2      107.69      112.72      9.44 o
   1  -8   2        2.69        0.58      3.31 o
   2  -8   2        8.98       13.80      7.94 o
   3  -8   2       61.10       66.04      9.90 o
   4  -8   2      101.57       99.06     15.07 o
   5  -8   2       17.57       10.54      8.36 o
   6  -8   2        6.43        6.27      8.04 o
   7  -8   2       47.19       47.94      8.24 o
   8  -8   2       12.45       17.73     20.56 o
   9  -8   2       41.41       42.06     22.66 o
  10  -8   2        3.39        8.23     21.46 o
 -10  -7   2        0.36        1.90     11.40 o
  -9  -7   2        5.20        4.59     12.04 o
  -8  -7   2       51.64       34.55     15.83 o
  -7  -7   2        2.39        1.19      8.13 o
  -6  -7   2      356.26      322.07     13.65 o
  -5  -7   2       19.53       15.37      7.78 o
  -4  -7   2        3.41        3.73      6.13 o
  -3  -7   2      100.71       95.57      6.59 o
  -2  -7   2       32.63       31.29      5.09 o
  -1  -7   2      203.72      202.15      5.44 o
   0  -7   2      897.95      923.00     15.75 o
   1  -7   2        2.68        1.85      4.38 o
   2  -7   2        3.66       -1.39      8.83 o
   3  -7   2       50.24       61.81      8.17 o
   4  -7   2        4.82        5.14      5.64 o
   5  -7   2        0.22        1.76      5.89 o
   6  -7   2       29.77       27.98      9.14 o
   7  -7   2       31.98       41.76      6.12 o
   8  -7   2       23.17       13.16     18.35 o
   9  -7   2        1.45        6.03     21.20 o
  10  -7   2        0.51        8.18     22.11 o
 -11  -6   2        2.92        5.01     10.33 o
 -10  -6   2        0.41        2.12     11.11 o
  -9  -6   2       22.30       26.31     10.74 o
  -8  -6   2       13.56       15.73     10.80 o
  -7  -6   2      126.17      121.90     11.49 o
  -6  -6   2        9.38        7.31      6.87 o
  -5  -6   2       26.26       23.94      7.09 o
  -4  -6   2      441.38      452.18     11.16 o
  -3  -6   2      148.45      170.92      8.20 o
  -2  -6   2      243.79      253.01      8.19 o
  -1  -6   2       34.22       34.62      4.11 o
   0  -6   2        0.55        3.33      3.58 o
   1  -6   2      385.19      372.80     10.07 o
   2  -6   2        6.41        6.36      5.90 o
   3  -6   2       77.44       70.39      6.49 o
   4  -6   2       96.45       93.63      6.54 o
   5  -6   2       15.42        9.35      5.86 o
   6  -6   2       38.93       43.62      6.12 o
   7  -6   2       72.74       69.28     12.22 o
   8  -6   2       27.87       23.45     20.11 o
   9  -6   2        8.00        6.09     19.60 o
  10  -6   2       10.59       13.00     21.20 o
  11  -6   2        6.43       10.03     20.16 o
 -11  -5   2        4.56        4.12      9.94 o
 -10  -5   2       66.67       62.55     11.21 o
  -9  -5   2       17.77       20.01      9.80 o
  -8  -5   2       59.16       45.82      8.65 o
  -7  -5   2      157.47      153.88      9.32 o
  -6  -5   2        4.44        6.22      6.72 o
  -5  -5   2      194.12      195.66      8.64 o
  -4  -5   2        1.55       -0.04      5.68 o
  -3  -5   2     1355.09     1419.17     17.91 o
  -2  -5   2       60.27       61.91      4.47 o
  -1  -5   2      344.60      334.16      7.77 o
   0  -5   2      180.42      182.84      5.91 o
   1  -5   2       48.08       44.18      6.01 o
   2  -5   2      151.71      159.05      7.29 o
   3  -5   2       73.26       77.41      5.56 o
   4  -5   2      161.30      177.81      6.33 o
   5  -5   2       24.76       34.74      5.41 o
   6  -5   2       52.75       45.97      9.59 o
   7  -5   2       22.78       21.27     19.10 o
   8  -5   2       34.19       20.07     17.40 o
   9  -5   2       30.94       26.14     17.66 o
  10  -5   2       55.08       52.65     22.90 o
  11  -5   2        1.13       -3.57     22.06 o
 -11  -4   2        0.01        7.81     18.40 o
 -10  -4   2       33.41       32.97     10.20 o
  -9  -4   2        4.14        7.45      7.21 o
  -8  -4   2      162.78      164.38     10.00 o
  -7  -4   2      250.64      246.40      9.00 o
  -6  -4   2       31.40       24.09      6.78 o
  -5  -4   2       64.03       61.64      6.61 o
  -4  -4   2      156.12      162.15      7.40 o
  -3  -4   2      789.85      791.32     10.73 o
  -2  -4   2      655.40      658.83      8.83 o
  -1  -4   2        5.43        5.72      3.91 o
   0  -4   2      311.73      305.88      6.90 o
   1  -4   2       44.95       55.38      5.74 o
   2  -4   2        8.26       11.03      5.03 o
   3  -4   2      361.17      356.29      7.12 o
   4  -4   2       62.33       64.68      3.83 o
   5  -4   2       37.06       41.81     13.00 o
   6  -4   2       82.95       72.71     11.70 o
   7  -4   2        0.28        4.38     15.04 o
   8  -4   2        9.26        2.85     16.41 o
   9  -4   2       56.52       44.22     20.65 o
  10  -4   2       22.58       16.45     21.13 o
  11  -4   2        0.00        7.93     19.47 o
 -12  -3   2        0.01        1.23     19.12 o
 -11  -3   2        0.00        2.16     16.82 o
 -10  -3   2        0.83        8.06      8.76 o
  -9  -3   2        2.78        1.15      6.94 o
  -8  -3   2       87.63       64.34      7.80 o
  -7  -3   2       88.20       85.50      6.89 o
  -6  -3   2       39.28       37.39      5.96 o
  -5  -3   2      100.04      106.21      6.98 o
  -4  -3   2      835.36      851.92     12.25 o
  -3  -3   2      100.96      107.13      6.25 o
  -2  -3   2      171.23      179.34      6.18 o
  -1  -3   2        4.69        9.17      4.35 o
   0  -3   2     5027.07     4845.26     43.14 o
   1  -3   2      253.65      242.83      6.63 o
   2  -3   2     3933.30     3806.28     18.68 o
   3  -3   2        0.02        1.56      3.06 o
   4  -3   2      648.97      639.78     21.11 o
   5  -3   2       83.12      104.33     13.88 o
   6  -3   2       32.18       21.04     11.31 o
   7  -3   2       14.29       19.33     18.19 o
   8  -3   2      119.35      120.53     19.42 o
   9  -3   2       50.37       54.69     17.89 o
  10  -3   2        0.56        9.99     20.65 o
  11  -3   2        0.00        3.43     20.93 o
 -12  -2   2        0.09       -0.19     18.54 o
 -11  -2   2        0.86       -1.11     18.03 o
 -10  -2   2       62.90       57.67      9.75 o
  -9  -2   2       30.06       29.35      9.17 o
  -8  -2   2        9.58        7.96      8.28 o
  -7  -2   2      105.97      106.18      6.55 o
  -6  -2   2     1451.24     1480.33     14.76 o
  -5  -2   2       35.62       40.90      5.28 o
  -4  -2   2        4.65        9.90      5.36 o
  -3  -2   2        0.02       -1.48      4.55 o
  -2  -2   2       23.22       30.95      4.82 o
  -1  -2   2      481.16      452.15      8.39 o
   0  -2   2      454.05      446.24      8.58 o
   1  -2   2     1704.20     1699.07     14.05 o
   2  -2   2      205.99      205.76      6.06 o
   3  -2   2       98.76       91.12     11.10 o
   4  -2   2      737.19      779.59     21.92 o
   5  -2   2      470.56      530.75     20.56 o
   6  -2   2       36.85       38.54     11.59 o
   7  -2   2      238.32      232.80     21.23 o
   8  -2   2       93.50       74.85     17.06 o
   9  -2   2        5.47        7.44     18.03 o
  10  -2   2        0.18       10.01     19.05 o
  11  -2   2        0.05        2.11     18.91 o
 -12  -1   2       15.01       24.73     19.07 o
 -11  -1   2       19.47       12.05     17.68 o
 -10  -1   2      114.74      115.47     10.34 o
  -9  -1   2       49.63       36.07      8.64 o
  -8  -1   2       79.49       74.82      8.84 o
  -7  -1   2      150.31      139.66      7.94 o
  -6  -1   2        4.07        8.86      6.73 o
  -5  -1   2      699.04      732.62     13.63 o
  -4  -1   2        7.52        7.45      6.54 o
  -3  -1   2      277.64      257.50      7.07 o
  -2  -1   2     8944.39     8676.74    179.92 o
  -1  -1   2       22.20       17.24      6.88 o
   0  -1   2      746.42      659.25     10.17 o
   1  -1   2     3225.88     3061.28     24.91 o
   2  -1   2      410.56      441.25     14.44 o
   3  -1   2      547.40      519.84     21.16 o
   4  -1   2        2.52        3.78      8.57 o
   5  -1   2        0.02        1.27      9.66 o
   6  -1   2     2296.31     2322.22     42.04 o
   7  -1   2       13.16        9.30      8.94 o
   8  -1   2      100.14       99.95     18.01 o
   9  -1   2        3.12       11.70     18.24 o
  10  -1   2       85.19       80.09     19.74 o
  11  -1   2        0.01        3.24     20.02 o
 -12   0   2       24.51       37.66     19.37 o
 -11   0   2        2.69        2.66     16.48 o
 -10   0   2        0.02       -2.03      7.32 o
  -9   0   2        2.04        3.00      7.42 o
  -8   0   2     1001.76      993.58     17.90 o
  -7   0   2      130.45      134.42      8.82 o
  -6   0   2       16.51       20.19      5.39 o
  -5   0   2       69.39       56.87      5.51 o
  -4   0   2     1016.46     1021.88     15.61 o
  -3   0   2      640.49      623.33      8.60 o
  -2   0   2    10147.38     9714.70    114.05 o
  -1   0   2      178.78      189.38      9.06 o
   1   0   2      651.10      648.70     12.14 o
   2   0   2      132.99      134.62     10.78 o
   3   0   2      120.28      125.69      5.96 o
   4   0   2      249.42      238.25      7.21 o
   5   0   2        8.47        6.53      4.32 o
   6   0   2      131.49      124.96      6.11 o
   7   0   2       11.36        9.24      3.89 o
   8   0   2      232.46      239.06     23.24 o
   9   0   2       17.51       16.69     17.70 o
  10   0   2       45.72       39.97     19.93 o
  11   0   2       13.23       31.08     20.65 o
 -12   1   2        6.82       -2.25     19.16 o
 -11   1   2       14.27       20.51     16.69 o
 -10   1   2      344.54      307.46     11.31 o
  -9   1   2        0.31        3.00      6.77 o
  -8   1   2      124.18      122.10      7.63 o
  -7   1   2       79.70       87.53      6.62 o
  -6   1   2        0.20        0.41      5.04 o
  -5   1   2      560.75      557.78     13.07 o
  -4   1   2      369.83      355.49     10.04 o
  -3   1   2       96.30       94.72      5.55 o
  -2   1   2       15.84       16.19      3.75 o
  -1   1   2     1477.67     1401.46     17.36 o
   2   1   2        0.02        0.86      9.39 o
   3   1   2      485.49      450.91     12.93 o
   4   1   2     1225.37     1235.81     19.98 o
   5   1   2       59.53       53.53      7.74 o
   6   1   2       30.51       40.87      6.46 o
   7   1   2       35.09       30.98      6.44 o
   8   1   2       26.63       30.23      6.25 o
   9   1   2       20.65       18.38      5.53 o
  10   1   2        0.14        5.89     16.92 o
  11   1   2        0.13      -11.29     20.32 o
 -12   2   2        6.98       28.90     20.07 o
 -11   2   2       74.95       60.60     19.95 o
 -10   2   2       88.14      108.62      8.41 o
  -9   2   2       80.33       85.44      7.99 o
  -8   2   2        0.07        1.76      5.59 o
  -7   2   2       12.53       16.87      5.09 o
  -6   2   2      972.87      965.24     18.11 o
  -5   2   2        6.58        4.96      6.91 o
  -4   2   2      662.39      758.05     15.93 o
  -3   2   2       57.54       55.54      5.62 o
  -2   2   2      201.28      204.80      5.72 o
  -1   2   2     1708.34     1630.79     15.36 o
   0   2   2       16.45       18.47      9.59 o
   1   2   2      913.44      907.76     20.35 o
   2   2   2      245.13      258.20     14.30 o
   3   2   2      920.85      953.04     14.49 o
   4   2   2      467.63      492.50     11.42 o
   5   2   2      165.44      168.17      8.62 o
   6   2   2        0.46        2.35      6.56 o
   7   2   2        0.06       -0.29      7.15 o
   8   2   2      299.01      273.19     11.97 o
   9   2   2        9.13       13.77      7.31 o
  10   2   2        2.23       -4.63     17.19 o
  11   2   2        1.38        1.46     18.49 o
 -12   3   2        0.13       -6.16     21.04 o
 -11   3   2       26.85       21.04     18.70 o
 -10   3   2       63.66       62.18      6.79 o
  -9   3   2      119.94      104.74     12.49 o
  -8   3   2       94.84       80.28      6.68 o
  -7   3   2        8.10        9.48      7.14 o
  -6   3   2      104.37      113.51      9.90 o
  -5   3   2      204.58      220.96      8.28 o
  -4   3   2     1341.58     1364.43     14.47 o
  -3   3   2       52.62       49.55      4.67 o
  -2   3   2     1113.65     1158.38      9.47 o
  -1   3   2      261.64      271.57      5.52 o
   0   3   2        0.40        3.71      6.12 o
   1   3   2      189.99      229.68     15.06 o
   2   3   2     2410.56     2481.04     24.19 o
   3   3   2       23.66       11.72      7.70 o
   4   3   2       57.24       65.82      9.29 o
   5   3   2      311.45      330.78     10.10 o
   6   3   2        9.35        3.88      6.29 o
   7   3   2      214.24      201.33      9.58 o
   8   3   2       30.26       19.53      8.17 o
   9   3   2        3.91        2.33      7.98 o
  10   3   2       41.46       46.46      8.79 o
  11   3   2        0.61        2.97     19.98 o
 -12   4   2        2.48       -3.48     20.69 o
 -11   4   2        0.72        6.56     19.51 o
 -10   4   2       33.42       32.87      7.39 o
  -9   4   2        9.93        9.57      5.24 o
  -8   4   2      112.08      102.55     12.07 o
  -7   4   2       97.41       86.55      8.43 o
  -6   4   2        3.98       -2.34      8.25 o
  -5   4   2        1.77        5.75      5.93 o
  -4   4   2      381.73      390.19      8.04 o
  -3   4   2      400.99      418.43      7.80 o
  -2   4   2     1003.48     1042.85      9.54 o
  -1   4   2      111.59      116.32      5.57 o
   0   4   2      561.56      650.11     10.46 o
   1   4   2       72.83       60.41     12.35 o
   2   4   2      306.78      311.76     12.05 o
   3   4   2       21.23       28.18      8.75 o
   4   4   2      171.39      214.76     11.76 o
   5   4   2        3.41        6.51      7.25 o
   6   4   2       38.78       39.06      7.60 o
   7   4   2        1.01        4.84      7.54 o
   8   4   2        2.65       -1.72      8.86 o
   9   4   2        3.03        2.23      8.35 o
  10   4   2        7.71        8.32      8.42 o
 -12   5   2        5.67       19.91     20.35 o
 -11   5   2        2.92       -1.78     18.28 o
 -10   5   2        1.96        5.67      9.19 o
  -9   5   2       22.49       20.31      8.37 o
  -8   5   2       12.96       25.50      9.30 o
  -7   5   2        2.24        3.25      6.18 o
  -6   5   2      181.22      164.24      7.56 o
  -5   5   2      147.29      154.45      7.06 o
  -4   5   2       33.55       53.69      5.47 o
  -3   5   2     1101.24     1153.89     12.10 o
  -2   5   2      188.08      205.75      5.42 o
  -1   5   2      495.41      513.54      8.32 o
   0   5   2       27.15       26.75      4.59 o
   1   5   2       49.34       38.72     11.19 o
   2   5   2      114.62      116.18     10.49 o
   3   5   2       60.37       67.47      9.80 o
   4   5   2      197.26      211.05     12.75 o
   5   5   2       87.19       87.03     11.28 o
   6   5   2      179.85      164.88     11.65 o
   7   5   2       24.51       25.36      7.97 o
   8   5   2       57.19       58.49     10.82 o
   9   5   2        0.28        3.94      9.34 o
  10   5   2        1.16        1.19      9.25 o
 -11   6   2        5.29       10.59     20.60 o
 -10   6   2       78.55       78.49     10.42 o
  -9   6   2       99.57       87.67     12.03 o
  -8   6   2       25.86       44.23     10.25 o
  -7   6   2      147.41      132.30      9.39 o
  -6   6   2        0.71        0.85      5.72 o
  -5   6   2        0.87        1.18      5.71 o
  -4   6   2      274.32      298.40      8.34 o
  -3   6   2      147.80      149.61      7.01 o
  -2   6   2     1738.13     1811.95     15.57 o
  -1   6   2      691.79      677.68      8.92 o
   0   6   2      479.49      467.53      8.10 o
   1   6   2       21.09       21.11      5.14 o
   2   6   2      157.76      128.44     11.67 o
   3   6   2       37.71       38.14     10.83 o
   4   6   2     1429.85     1427.43     26.19 o
   5   6   2       14.63       12.49     14.46 o
   6   6   2       18.19       21.54     10.53 o
   7   6   2       10.25       12.49     10.19 o
   8   6   2       46.77       46.50     11.69 o
   9   6   2        0.76        3.89     10.53 o
 -11   7   2        0.02      -13.02     19.67 o
 -10   7   2       26.03       36.10     19.56 o
  -9   7   2       12.82       16.98      8.98 o
  -8   7   2       19.12       20.95      9.86 o
  -7   7   2       16.29       12.92      7.55 o
  -6   7   2      115.43      113.96      7.68 o
  -5   7   2       19.35       17.74      6.14 o
  -4   7   2       60.60       67.53      6.78 o
  -3   7   2        0.14        0.46      5.22 o
  -2   7   2        2.77        3.86      9.25 o
  -1   7   2        0.83        4.63      9.60 o
   0   7   2       54.60       53.11     10.66 o
   1   7   2       60.69       62.91      5.31 o
   2   7   2      243.83      255.44     20.16 o
   3   7   2      126.29      129.01     19.05 o
   4   7   2        2.06       -0.14     15.46 o
   5   7   2        8.50       15.18     15.60 o
   6   7   2       77.86       58.12     16.38 o
   7   7   2        6.08       -1.37     11.16 o
   8   7   2       16.68       25.96     11.67 o
 -10   8   2       39.37       46.44     21.23 o
  -9   8   2       16.58       21.12      9.79 o
  -8   8   2       11.42       10.11     10.11 o
  -7   8   2       17.80       16.45      7.37 o
  -6   8   2        8.07       10.38      6.98 o
  -5   8   2       97.72       99.50      9.03 o
  -4   8   2      505.60      494.69     11.26 o
  -3   8   2       43.70       45.25      5.28 o
  -2   8   2       46.43       62.17     10.90 o
  -1   8   2        9.88       11.07      9.46 o
   0   8   2      203.58      171.72     19.84 o
   1   8   2       18.51       21.57     16.38 o
   2   8   2      657.45      634.72      8.24 o
   3   8   2       31.02       21.09     16.80 o
   4   8   2        4.19        6.79     14.69 o
   5   8   2       74.87       57.84     16.92 o
   6   8   2        0.25        5.65     15.23 o
   7   8   2        1.37        5.52     11.68 o
   8   8   2        2.46        1.51     12.19 o
 -10   9   2        1.95        6.53     19.65 o
  -9   9   2        1.00       -5.97      9.64 o
  -8   9   2        2.73       -1.89     10.63 o
  -7   9   2        0.23       -0.06      7.07 o
  -6   9   2       49.16       54.53     15.73 o
  -5   9   2       52.79       39.34      7.07 o
  -4   9   2       18.37       16.89      5.81 o
  -3   9   2       73.42       62.29     17.15 o
  -2   9   2       40.60       44.56     16.34 o
  -1   9   2      137.41      120.43     20.09 o
   0   9   2      267.74      263.11     23.78 o
   1   9   2      318.23      285.73     24.47 o
   2   9   2       10.30       -0.88     15.13 o
   3   9   2        0.01        1.45      3.29 o
   4   9   2        6.79        0.05     15.62 o
   5   9   2        0.75        0.97     15.87 o
   6   9   2        5.41        7.21     15.64 o
   7   9   2        4.05       -3.08     12.30 o
  -9  10   2       31.02       21.20     20.88 o
  -8  10   2        1.94        4.34     11.26 o
  -7  10   2        2.94        6.05     15.13 o
  -6  10   2        1.48       -1.90     15.80 o
  -5  10   2       17.69       14.37     15.97 o
  -4  10   2       34.89       33.93      4.84 o
  -3  10   2        3.00        5.38     14.55 o
  -2  10   2       57.95       47.18     16.78 o
  -1  10   2       46.80       54.53     18.75 o
   0  10   2       17.99       17.15     16.27 o
   1  10   2       23.86       18.77     16.24 o
   2  10   2       75.01       79.49     20.46 o
   3  10   2        3.63        0.58     15.62 o
   4  10   2        0.38        1.65     16.71 o
   5  10   2        0.59        9.45     16.15 o
   6  10   2        0.36       -2.69     16.80 o
  -8  11   2       14.01       12.54     15.09 o
  -7  11   2       29.43       27.02     15.53 o
  -6  11   2        3.00        5.79     16.24 o
  -5  11   2        5.88        4.22     16.71 o
  -4  11   2        0.02       -4.50     16.64 o
  -3  11   2        9.66        8.02     17.03 o
  -2  11   2        6.37        3.27     16.59 o
  -1  11   2        9.57        0.37     17.73 o
   0  11   2        0.79        4.43     16.62 o
   1  11   2       39.13       23.15     18.56 o
   2  11   2        6.01        5.72     17.91 o
   3  11   2        2.39        0.58     16.73 o
   4  11   2        1.40        0.67     17.19 o
  -6  12   2        0.79        6.30     16.96 o
  -5  12   2        2.04       10.87     17.87 o
  -4  12   2        8.45        0.42     16.69 o
  -3  12   2        0.02        1.71     17.47 o
  -2  12   2        7.06       17.03     17.15 o
  -1  12   2        6.68       18.63     17.31 o
   0  12   2        1.03       -2.73     19.33 o
   1  12   2        0.16       -1.85     16.96 o
   2  12   2        0.02       -1.76     17.38 o
  -3 -13   3        0.01       -1.18     17.03 o
  -2 -13   3        9.63        4.96     16.87 o
  -1 -13   3       48.73       61.85     19.35 o
   0 -13   3       40.87       45.81     18.65 o
   1 -13   3        2.60        0.32     17.15 o
   2 -13   3        0.02       -1.04     16.96 o
   3 -13   3        8.08        3.64     17.22 o
   4 -13   3        6.26        6.74     16.29 o
  -5 -12   3        3.07       12.51     18.70 o
  -4 -12   3        0.02       12.56     16.43 o
  -3 -12   3       17.06       25.54     18.17 o
  -2 -12   3        0.16       -1.90     16.80 o
  -1 -12   3      197.09      193.64     23.41 o
   0 -12   3      100.99       92.81     19.42 o
   1 -12   3        4.73        3.64     16.24 o
   2 -12   3        4.93       10.13     15.76 o
   3 -12   3        4.54        5.14     15.80 o
   4 -12   3       15.93       25.68     15.60 o
   5 -12   3        0.02        0.16     13.86 o
   6 -12   3        1.83        7.81     12.24 o
  -7 -11   3        1.32       -0.19     17.38 o
  -6 -11   3        5.72        4.26     18.03 o
  -5 -11   3        6.75        4.08     16.92 o
  -4 -11   3       13.69       16.48     17.73 o
  -3 -11   3        0.82       -0.74     15.64 o
  -2 -11   3        6.46        4.43     17.17 o
  -1 -11   3       52.24       45.63     17.75 o
   0 -11   3        5.88        6.58     14.69 o
   1 -11   3        0.11       -3.48     14.18 o
   2 -11   3        0.02        0.80      2.23 o
   3 -11   3       20.40       17.54      6.58 o
   4 -11   3       91.76      105.23     17.59 o
   5 -11   3       52.71       56.82     14.95 o
   6 -11   3        1.53       -6.35     12.14 o
   7 -11   3        4.72        6.30     21.99 o
  -8 -10   3        9.33        5.35     17.73 o
  -7 -10   3        8.07        8.13     15.62 o
  -6 -10   3      107.40       95.87     19.79 o
  -5 -10   3        0.19       -6.49     15.83 o
  -4 -10   3       29.98       27.04     16.89 o
  -3 -10   3       26.18       22.27     17.15 o
  -2 -10   3       10.42        8.18     15.92 o
  -1 -10   3       19.30       24.70     16.55 o
   0 -10   3       13.22        6.05     14.58 o
   1 -10   3       11.89        6.92      3.15 o
   2 -10   3        0.00       -1.30      5.23 o
   3 -10   3        0.49        0.74     13.67 o
   4 -10   3       23.38       23.33      9.54 o
   5 -10   3        0.21       -2.72      7.71 o
   6 -10   3        5.81        7.32      9.27 o
   7 -10   3        3.27        1.92     18.84 o
   8 -10   3        0.12       17.75     22.11 o
  -9  -9   3        2.58        6.49     16.29 o
  -8  -9   3        0.07        2.34     15.92 o
  -7  -9   3       28.17       27.48     17.40 o
  -6  -9   3       24.25       16.06      7.69 o
  -5  -9   3       10.20       11.36      7.70 o
  -4  -9   3       46.31       44.66      7.69 o
  -3  -9   3       21.30       24.56     15.64 o
  -2  -9   3      149.16      156.91     20.09 o
  -1  -9   3        0.01        0.70      2.58 o
   0  -9   3        0.16        1.52      3.26 o
   1  -9   3       18.97       18.91      4.96 o
   2  -9   3      192.06      185.65     16.72 o
   3  -9   3       14.92       20.31      9.31 o
   4  -9   3        4.96        5.84      7.78 o
   5  -9   3        0.95       -0.32      6.86 o
   6  -9   3       31.56       39.06      9.21 o
   7  -9   3      356.91      373.28     13.75 o
   8  -9   3      151.81      174.99     26.21 o
   9  -9   3       24.08       19.79     19.44 o
 -10  -8   3        1.58       -2.78     12.26 o
  -9  -8   3        3.67        6.09     12.06 o
  -8  -8   3       13.71        7.55     16.22 o
  -7  -8   3        0.57        4.15      8.41 o
  -6  -8   3      325.47      314.76     13.58 o
  -5  -8   3       61.52       59.62      8.90 o
  -4  -8   3       42.13       32.53      7.72 o
  -3  -8   3       77.86       84.04      7.89 o
  -2  -8   3        0.77        0.12      4.49 o
  -1  -8   3       67.89       66.35      4.76 o
   0  -8   3       27.42       25.49      4.50 o
   1  -8   3      112.84      109.10      6.27 o
   2  -8   3       88.89       82.87      8.33 o
   3  -8   3        4.11        4.50      7.30 o
   4  -8   3       12.07        5.27      8.91 o
   5  -8   3        0.44       -1.22      6.27 o
   6  -8   3       14.08       15.15      7.57 o
   7  -8   3      137.36      147.05      8.79 o
   8  -8   3        4.12        6.65     18.65 o
   9  -8   3       16.72       30.71     21.32 o
  10  -8   3        0.08        8.27     19.91 o
 -10  -7   3        2.14        2.00     11.89 o
  -9  -7   3       22.40       20.04     11.58 o
  -8  -7   3        9.58       14.46     14.78 o
  -7  -7   3       69.09       76.35     10.07 o
  -6  -7   3       29.73       28.50      8.57 o
  -5  -7   3       95.23       86.95      9.52 o
  -4  -7   3       31.55       33.96      6.62 o
  -3  -7   3      220.63      230.23      8.82 o
  -2  -7   3        3.70        0.53      5.12 o
  -1  -7   3        9.67       10.69      4.97 o
   0  -7   3        0.51       -0.44      4.53 o
   1  -7   3        0.79        5.44      8.62 o
   2  -7   3      590.81      612.97     16.60 o
   3  -7   3       33.32       24.92      6.47 o
   4  -7   3        9.01       10.70      5.96 o
   5  -7   3       15.67       16.17      5.83 o
   6  -7   3        2.21        4.30      6.62 o
   7  -7   3        3.33       -1.46     16.57 o
   8  -7   3        9.60       13.81     18.79 o
   9  -7   3        0.00       -2.09     21.30 o
  10  -7   3       13.93        9.13     22.29 o
 -11  -6   3        0.00        4.30     11.37 o
 -10  -6   3        2.37        3.15     11.24 o
  -9  -6   3       51.04       48.70     12.42 o
  -8  -6   3        0.54        0.14     14.62 o
  -7  -6   3      125.04      140.05     11.45 o
  -6  -6   3        0.05        2.95      7.02 o
  -5  -6   3        2.91        1.14      6.67 o
  -4  -6   3      391.75      386.06     10.71 o
  -3  -6   3      337.04      341.76      8.42 o
  -2  -6   3        6.42        8.67      4.32 o
  -1  -6   3      304.36      302.42      9.00 o
   0  -6   3      234.62      238.62      7.53 o
   1  -6   3       18.51       21.18      6.19 o
   2  -6   3        0.29        1.45      5.69 o
   3  -6   3      363.91      356.04      9.30 o
   4  -6   3      289.52      299.63      8.48 o
   5  -6   3        0.29        2.06      4.64 o
   6  -6   3      139.10      131.93     20.14 o
   7  -6   3       26.88       36.66     19.98 o
   8  -6   3       18.05       36.50     20.46 o
   9  -6   3        0.82       -0.46     20.37 o
  10  -6   3        4.68        4.59     20.58 o
 -11  -5   3        1.16        3.64     18.10 o
 -10  -5   3      158.80      172.61     13.65 o
  -9  -5   3      163.93      159.00     13.47 o
  -8  -5   3      931.90      919.43     35.80 o
  -7  -5   3      118.91      121.53      9.17 o
  -6  -5   3      168.30      170.06      9.19 o
  -5  -5   3       28.37       29.47      6.52 o
  -4  -5   3      162.77      175.04      6.72 o
  -3  -5   3      281.14      285.34      7.74 o
  -2  -5   3      228.38      224.10      6.80 o
  -1  -5   3        7.73       12.09      5.28 o
   0  -5   3        0.79        1.65      5.00 o
   1  -5   3      387.54      383.07      9.43 o
   2  -5   3        7.50        8.79      5.05 o
   3  -5   3       45.78       43.31      5.30 o
   4  -5   3      142.68      139.12      7.33 o
   5  -5   3       20.25       22.35      4.53 o
   6  -5   3        6.70       18.68     18.05 o
   7  -5   3       29.49       29.52     20.37 o
   8  -5   3        7.27        6.77     16.31 o
   9  -5   3        0.95        4.24     19.37 o
  10  -5   3       36.92       41.34     19.47 o
  11  -5   3        0.02        7.25     19.70 o
 -12  -4   3        1.37        8.39     17.73 o
 -11  -4   3        0.03        4.96     18.79 o
 -10  -4   3       39.59       17.70     18.75 o
  -9  -4   3       12.11       10.36      7.60 o
  -8  -4   3        0.15       -2.89      7.78 o
  -7  -4   3       97.12       94.05      7.40 o
  -6  -4   3       61.61       64.32      7.40 o
  -5  -4   3       82.04       80.59      7.15 o
  -4  -4   3      565.83      574.23     11.56 o
  -3  -4   3        2.42        3.28      4.97 o
  -2  -4   3      129.81      143.84      6.19 o
  -1  -4   3      811.43      801.52     13.05 o
   0  -4   3      210.74      223.27      7.39 o
   1  -4   3      428.68      419.27      9.12 o
   2  -4   3     1622.44     1564.73     23.08 o
   3  -4   3      231.13      239.82      6.47 o
   4  -4   3      346.70      334.68      8.09 o
   5  -4   3      305.76      359.05     19.88 o
   6  -4   3       35.47       27.54     10.28 o
   7  -4   3        0.90       -3.38     18.70 o
   8  -4   3      129.03      124.26     22.50 o
   9  -4   3       41.26       40.28     17.96 o
  10  -4   3        0.15       14.55     19.56 o
  11  -4   3       18.17       17.45     22.85 o
 -12  -3   3        0.37        4.63     20.02 o
 -11  -3   3        2.19        9.59     16.55 o
 -10  -3   3       27.52       20.08      9.61 o
  -9  -3   3       38.96       36.10      9.89 o
  -8  -3   3       23.76       22.66      7.16 o
  -7  -3   3       52.14       52.67      6.50 o
  -6  -3   3       25.05       25.32      5.86 o
  -5  -3   3       12.87       12.02      5.74 o
  -4  -3   3      545.08      558.19      9.22 o
  -3  -3   3        0.79        3.77      5.15 o
  -2  -3   3     1519.50     1508.00     13.91 o
  -1  -3   3      666.61      647.70      9.54 o
   0  -3   3     1788.69     1793.06     25.76 o
   1  -3   3        7.48       10.77      5.27 o
   2  -3   3       74.98       72.62      6.08 o
   3  -3   3       67.97       72.08      6.14 o
   4  -3   3      408.39      405.78     23.95 o
   5  -3   3      253.27      279.50     17.96 o
   6  -3   3        0.47        2.35      9.50 o
   7  -3   3        1.39       -1.78     16.43 o
   8  -3   3      164.11      144.58     22.02 o
   9  -3   3       13.54       10.52     16.82 o
  10  -3   3       22.33       18.45     21.06 o
  11  -3   3        2.00       -4.70     20.93 o
 -12  -2   3       19.51       25.98     20.09 o
 -11  -2   3        4.44        2.18     17.82 o
 -10  -2   3       28.87       20.40      8.82 o
  -9  -2   3      111.19       90.89     10.23 o
  -8  -2   3      161.08      171.44     11.22 o
  -7  -2   3      155.39      169.43      9.02 o
  -6  -2   3      931.96      925.25     14.66 o
  -5  -2   3      162.61      167.04      5.97 o
  -4  -2   3      262.02      254.81      7.00 o
  -3  -2   3       13.31        8.34      5.25 o
  -2  -2   3     3947.25     3936.88     56.69 o
  -1  -2   3    10579.55    10131.22    209.44 o
   1  -2   3      140.38      132.05      7.08 o
   2  -2   3     1550.29     1568.52     14.90 o
   3  -2   3      116.26      112.99      5.24 o
   4  -2   3        7.67        8.57      2.48 o
   5  -2   3      165.42      173.92     14.18 o
   6  -2   3       62.70       57.42     10.18 o
   7  -2   3       44.88       34.13     16.36 o
   8  -2   3       22.69       20.39     16.34 o
   9  -2   3       27.19       25.21     17.47 o
  10  -2   3        5.49        8.39     18.61 o
  11  -2   3       17.75       22.32     19.26 o
 -12  -1   3        3.56       -0.44     19.47 o
 -11  -1   3        7.88        0.74     17.29 o
 -10  -1   3       64.71       58.04      9.28 o
  -9  -1   3       43.51       36.47      9.00 o
  -8  -1   3      205.31      200.58     11.51 o
  -7  -1   3      134.77      135.53      8.13 o
  -6  -1   3        0.13        3.20      7.11 o
  -5  -1   3     1007.24     1014.76     13.56 o
  -4  -1   3      237.40      230.70      7.50 o
  -3  -1   3      707.10      708.98     18.65 o
  -2  -1   3        0.22        1.74      8.92 o
  -1  -1   3     4206.61     4183.13     54.41 o
   0  -1   3       35.96       30.84      4.74 o
   1  -1   3     2323.92     2263.75     17.09 o
   2  -1   3      231.54      227.43     12.79 o
   3  -1   3       43.78       60.69      9.83 o
   4  -1   3      673.22      692.03     27.63 o
   5  -1   3        6.32        5.28      3.29 o
   6  -1   3       50.10       45.29      7.59 o
   7  -1   3       46.67       57.80     17.75 o
   8  -1   3       11.39       -2.02     17.91 o
   9  -1   3       15.13       19.51     16.96 o
  10  -1   3        7.33       17.01     18.82 o
  11  -1   3        0.41       -1.23     19.26 o
 -12   0   3       12.55       12.47     17.89 o
 -11   0   3       69.65       36.99     17.29 o
 -10   0   3       22.74        3.65      7.74 o
  -9   0   3       33.94       34.08      8.65 o
  -8   0   3       94.14       76.73      8.99 o
  -7   0   3       36.28       42.66      9.22 o
  -6   0   3      586.72      637.55     13.73 o
  -5   0   3     1817.59     1900.49     25.60 o
  -4   0   3      306.20      296.78      9.40 o
  -3   0   3        0.03        0.24      5.56 o
  -2   0   3     5626.19     5293.40     78.20 o
  -1   0   3     2190.04     2101.28     25.54 o
   0   0   3     1551.30     1497.51      9.55 o
   1   0   3      650.40      650.10      9.77 o
   2   0   3        0.20        0.65      6.28 o
   3   0   3      223.39      217.37      6.76 o
   4   0   3      408.57      423.55     11.31 o
   5   0   3      153.86      159.34      6.75 o
   6   0   3      113.74      108.97      5.96 o
   7   0   3        0.36       -2.30      6.48 o
   8   0   3       75.98       62.25     10.41 o
   9   0   3       19.72       27.07     16.59 o
  10   0   3       21.61       27.83     17.66 o
  11   0   3        0.32       -1.09     18.17 o
 -12   1   3       16.39       35.50     18.42 o
 -11   1   3       71.77       61.32     18.98 o
 -10   1   3      267.84      254.17     11.86 o
  -9   1   3      108.05       95.25     10.46 o
  -8   1   3      171.41      163.50      8.28 o
  -7   1   3       24.98       20.24      6.17 o
  -6   1   3      163.43      154.09      9.69 o
  -5   1   3      224.71      213.59      7.74 o
  -4   1   3     1078.89     1074.03     11.89 o
  -3   1   3        8.90       11.40      4.01 o
  -2   1   3       42.48       39.55      3.08 o
  -1   1   3     2287.44     2184.57     26.33 o
   0   1   3     1660.74     1618.15     15.57 o
   1   1   3      470.63      481.27     12.82 o
   2   1   3        2.75        3.70      6.17 o
   3   1   3      437.02      452.07     11.12 o
   4   1   3      340.20      340.52     13.30 o
   5   1   3       54.49       53.04      7.27 o
   6   1   3        2.65        3.67      6.53 o
   7   1   3      158.24      156.33      9.04 o
   8   1   3      689.77      683.31     14.76 o
   9   1   3        0.48        1.83      4.99 o
  10   1   3       61.17       55.22     19.26 o
  11   1   3        2.36       11.77     19.07 o
 -12   2   3        7.07        8.32     17.77 o
 -11   2   3       14.98       11.52     17.08 o
 -10   2   3        4.87        3.64      6.96 o
  -9   2   3       44.56       38.89      8.01 o
  -8   2   3      321.34      337.68     10.28 o
  -7   2   3      122.84      125.00      8.48 o
  -6   2   3      422.38      433.21     16.33 o
  -5   2   3      149.29      139.50      6.99 o
  -4   2   3     2488.37     2541.55     17.86 o
  -3   2   3      211.31      205.34      6.08 o
  -2   2   3        4.00        8.16      3.57 o
  -1   2   3      101.09       92.73      7.12 o
   1   2   3      151.57      157.07     12.95 o
   2   2   3      296.45      313.90     10.26 o
   3   2   3      671.82      683.82     14.08 o
   4   2   3       43.01       50.45      9.73 o
   5   2   3       76.85       75.67      8.90 o
   6   2   3       44.02       50.60      8.33 o
   7   2   3      383.89      372.22     13.32 o
   8   2   3       38.55       45.28      8.22 o
   9   2   3        6.32        1.35      6.96 o
  10   2   3        6.73       13.14     17.96 o
 -12   3   3      129.88      136.98     22.97 o
 -11   3   3        0.25        6.30     18.61 o
 -10   3   3       86.76       67.78      8.40 o
  -9   3   3       10.43        8.85      7.76 o
  -8   3   3       19.24       13.80      9.61 o
  -7   3   3      106.42       97.24      8.26 o
  -6   3   3        7.19        1.18      6.13 o
  -5   3   3       15.65       19.52      6.90 o
  -4   3   3       72.80       77.88      5.04 o
  -3   3   3     1631.98     1648.94     12.16 o
  -2   3   3     1515.30     1552.06     12.83 o
  -1   3   3      314.82      309.72     12.54 o
   0   3   3     1053.40     1115.83     29.59 o
   1   3   3        6.61        2.69     10.15 o
   2   3   3      217.02      233.75     16.06 o
   3   3   3      502.50      522.75     19.88 o
   4   3   3      143.77      144.14     10.03 o
   5   3   3        7.28        6.72      8.43 o
   6   3   3       38.27       42.92      9.56 o
   7   3   3      159.64      158.57     11.28 o
   8   3   3       25.60       27.98      8.35 o
   9   3   3       30.07       30.72      8.59 o
  10   3   3        2.10       -1.27     19.58 o
 -12   4   3       11.83       26.70     20.42 o
 -11   4   3        2.33       -9.08     19.19 o
 -10   4   3       47.19       44.66      8.01 o
  -9   4   3       40.98       60.30     18.47 o
  -8   4   3       32.49       43.09     10.57 o
  -7   4   3       10.15       11.91      7.27 o
  -6   4   3        5.81       12.29      6.58 o
  -5   4   3        2.47        9.06      7.48 o
  -4   4   3       28.72       18.21      4.58 o
  -3   4   3     1485.72     1527.00     12.45 o
  -2   4   3      516.55      534.88      7.90 o
  -1   4   3      116.24      106.53      7.40 o
   0   4   3      993.95     1101.46     15.49 o
   1   4   3      209.28      210.83     15.78 o
   2   4   3      286.70      316.76     18.35 o
   3   4   3       90.41       95.15     14.04 o
   4   4   3      119.93      132.90     11.18 o
   5   4   3        4.37        4.73      9.36 o
   6   4   3      435.81      417.89     15.95 o
   7   4   3       42.46       45.60      9.91 o
   8   4   3       16.97       15.35      8.95 o
   9   4   3        0.07        3.27      8.81 o
  10   4   3        2.16      -10.57     19.74 o
 -12   5   3       17.74       29.64     19.88 o
 -11   5   3        3.09        3.59     18.61 o
 -10   5   3       98.42      104.27     10.71 o
  -9   5   3       81.11       84.00     10.66 o
  -8   5   3     2636.51     2603.89     72.26 o
  -7   5   3      808.55      789.51     14.81 o
  -6   5   3        1.30        1.60      5.92 o
  -5   5   3        8.49        9.09      6.99 o
  -4   5   3       13.16       11.96      5.16 o
  -3   5   3        0.82        0.64      4.20 o
  -2   5   3     1678.45     1709.10     13.23 o
  -1   5   3      433.05      421.47     10.36 o
   0   5   3      199.61      227.25      8.94 o
   1   5   3      135.62      142.84     16.50 o
   2   5   3      626.54      638.55     24.80 o
   3   5   3       96.61       95.41     15.20 o
   4   5   3      123.68      143.26     16.94 o
   5   5   3      203.40      191.13     13.59 o
   6   5   3      306.98      301.61     15.57 o
   7   5   3        1.61        0.83      9.40 o
   8   5   3        0.00        0.16      9.44 o
   9   5   3        3.01        9.21      9.71 o
 -11   6   3        1.77        6.95     18.54 o
 -10   6   3        7.19       10.66      9.38 o
  -9   6   3        8.46        6.81      9.67 o
  -8   6   3       36.66       29.10     10.15 o
  -7   6   3      135.80      122.64      7.93 o
  -6   6   3       15.60       18.40      6.24 o
  -5   6   3       78.97       86.56      8.80 o
  -4   6   3      725.65      771.55     13.33 o
  -3   6   3      132.64      133.51      6.30 o
  -2   6   3       10.96        9.82      5.26 o
  -1   6   3        6.45        4.25      4.97 o
   0   6   3      179.54      165.21      8.17 o
   1   6   3       54.03       55.15      7.29 o
   2   6   3        3.84        2.69     13.86 o
   3   6   3       22.88       21.57     14.11 o
   4   6   3      144.11      173.64     19.58 o
   5   6   3       24.97       18.86     15.02 o
   6   6   3      172.68      156.91     13.76 o
   7   6   3        2.81        3.83     10.37 o
   8   6   3        7.31        5.34     10.41 o
   9   6   3        0.03       -0.29      9.94 o
 -11   7   3       10.16       19.93     20.25 o
 -10   7   3       36.73       44.95     10.53 o
  -9   7   3       59.07       58.97     11.34 o
  -8   7   3       46.38       50.58     11.28 o
  -7   7   3        9.49        8.90      7.54 o
  -6   7   3      183.11      172.31      8.39 o
  -5   7   3       38.46       41.50      7.20 o
  -4   7   3      832.87      830.53     14.14 o
  -3   7   3        2.84        2.79      5.49 o
  -2   7   3        7.50        6.63      5.03 o
  -1   7   3        0.02        1.66      4.12 o
   0   7   3        2.10        5.83      4.80 o
   1   7   3        0.31        4.64      6.14 o
   2   7   3       15.00       23.61     14.76 o
   3   7   3       43.56       35.64     16.94 o
   4   7   3       58.99       42.55     16.22 o
   5   7   3      105.02      102.61     17.98 o
   6   7   3        5.06        1.02     10.97 o
   7   7   3        0.17       -3.33     11.16 o
   8   7   3        4.45       10.47     11.23 o
 -10   8   3        0.56        0.60     18.24 o
  -9   8   3       14.25       17.19     10.64 o
  -8   8   3        0.92        4.29     11.23 o
  -7   8   3        6.26        4.52      7.41 o
  -6   8   3      106.27       87.06      8.45 o
  -5   8   3        6.36        9.51      7.63 o
  -4   8   3      231.77      232.68      9.21 o
  -3   8   3        2.14       -5.17     10.50 o
  -2   8   3        1.49        1.35      9.60 o
  -1   8   3       20.55       13.67     10.03 o
   0   8   3      682.49      616.21     20.86 o
   1   8   3      277.29      272.37      8.17 o
   2   8   3      170.44      159.32      8.77 o
   3   8   3       12.83       13.70     16.20 o
   4   8   3        6.37        2.04     15.48 o
   5   8   3        4.78        9.52     16.06 o
   6   8   3        2.32        4.95     11.77 o
   7   8   3        3.97        8.10     11.96 o
 -10   9   3        1.38        8.78     19.35 o
  -9   9   3        3.65        8.82     10.74 o
  -8   9   3        8.95       13.46     11.38 o
  -7   9   3        0.24        6.79     14.72 o
  -6   9   3      291.41      315.37     23.20 o
  -5   9   3        7.43        6.37      7.05 o
  -4   9   3       60.26       60.59      6.98 o
  -3   9   3        1.08        4.50     15.90 o
  -2   9   3      105.81      101.94     17.89 o
  -1   9   3       24.80       25.49     17.73 o
   0   9   3      613.76      553.85     30.13 o
   1   9   3       88.54       56.78     16.75 o
   2   9   3       24.30       18.40      4.61 o
   3   9   3        1.90        4.20      6.17 o
   4   9   3       31.97       21.13     16.06 o
   5   9   3       16.84       20.46     17.29 o
   6   9   3       24.88       38.47     16.85 o
  -9  10   3        0.46        1.34     11.14 o
  -8  10   3        2.41       11.17     14.81 o
  -7  10   3        7.78        9.11     16.15 o
  -6  10   3       13.11       25.89     16.45 o
  -5  10   3       51.68       46.39     17.15 o
  -4  10   3        0.87       -1.78     16.31 o
  -3  10   3       33.74       41.20     17.61 o
  -2  10   3        9.23       11.10     17.15 o
  -1  10   3       38.05       49.41     16.94 o
   0  10   3       65.34       69.98     18.93 o
   1  10   3       24.90       19.49     16.59 o
   2  10   3       31.25       29.94     18.86 o
   3  10   3        4.78        2.04     16.66 o
   4  10   3        1.75        0.49     16.50 o
   5  10   3        0.05        1.48     17.40 o
  -7  11   3        2.48        5.54     16.31 o
  -6  11   3        0.30        6.86     16.87 o
  -5  11   3       14.01       15.43     17.57 o
  -4  11   3       23.51       22.46     16.38 o
  -3  11   3        2.80       -0.65     16.59 o
  -2  11   3        5.48        6.79     16.45 o
  -1  11   3        8.61       13.44     17.06 o
   0  11   3        0.11        9.48     17.36 o
   1  11   3        5.44       -1.55     17.50 o
   2  11   3        1.12       -0.28     16.71 o
   3  11   3        0.03       -8.39     19.40 o
  -5  12   3        8.66        8.76     18.08 o
  -4  12   3       17.31       19.44     18.63 o
  -3  12   3        8.81       16.99     16.66 o
  -2  12   3        1.10       -1.74     16.85 o
  -1  12   3        0.06        5.96     18.65 o
   0  12   3       16.30       14.44     18.93 o
   1  12   3        0.40      -10.98     19.72 o
  -3 -13   4        1.70       -5.47     16.57 o
  -2 -13   4        1.27        0.56     17.43 o
  -1 -13   4       86.42      102.89     20.72 o
   0 -13   4       14.57        5.14     17.01 o
   1 -13   4       11.03        5.24     16.82 o
   2 -13   4        6.33        4.94     16.94 o
   3 -13   4        1.40       -4.98     16.34 o
   4 -13   4        1.57        2.48     15.53 o
  -5 -12   4        6.70       14.53     18.61 o
  -4 -12   4        1.50       -2.80     15.87 o
  -3 -12   4       20.10       21.55     18.05 o
  -2 -12   4       85.94       89.71     20.18 o
  -1 -12   4        0.70       -1.51     15.80 o
   0 -12   4        3.25        0.07     15.62 o
   1 -12   4        0.99       -2.06     15.06 o
   2 -12   4        1.29       -6.30     15.99 o
   3 -12   4       37.46       49.78     16.96 o
   4 -12   4       29.18       26.42     15.53 o
   5 -12   4       11.61       17.08     13.72 o
  -7 -11   4        5.88        4.26     18.54 o
  -6 -11   4       38.70       42.83     18.98 o
  -5 -11   4        0.56       16.11     18.31 o
  -4 -11   4        0.22       -4.17     16.31 o
  -3 -11   4       29.88       34.34     18.49 o
  -2 -11   4        0.05       -7.21     16.92 o
  -1 -11   4       16.38        3.29     14.92 o
   0 -11   4       14.03       11.69      2.69 o
   1 -11   4        0.03        1.11      3.93 o
   2 -11   4        0.96        1.47      5.99 o
   3 -11   4       11.41        7.94      7.29 o
   4 -11   4        0.34        3.41     13.02 o
   5 -11   4        8.04        8.62     11.75 o
   6 -11   4        9.87        7.82      9.94 o
   7 -11   4        1.84        2.94     21.78 o
  -8 -10   4        9.34       14.67     17.24 o
  -7 -10   4       11.94       19.12     16.15 o
  -6 -10   4       13.39       29.73     18.17 o
  -5 -10   4       64.71       81.36     19.00 o
  -4 -10   4      132.18      135.01     19.07 o
  -3 -10   4       10.13        4.15     16.18 o
  -2 -10   4       48.60       41.11     16.20 o
  -1 -10   4       56.64       52.53      5.17 o
   0 -10   4        3.10        2.33      4.69 o
   1 -10   4      113.11      120.77     10.81 o
   2 -10   4      119.09      131.18      9.15 o
   3 -10   4      142.05      147.55     17.98 o
   4 -10   4        0.00        2.02      8.36 o
   5 -10   4        0.55       -2.95      7.33 o
   6 -10   4        7.50        2.56      9.09 o
   7 -10   4       42.74       38.54     21.67 o
   8 -10   4        0.20        2.99     19.51 o
  -9  -9   4        8.89        5.65     15.85 o
  -8  -9   4        4.00        5.52     16.06 o
  -7  -9   4       47.75       35.66     16.96 o
  -6  -9   4       27.95       14.02      8.68 o
  -5  -9   4        0.72        2.88      7.85 o
  -4  -9   4       63.64       62.44      8.56 o
  -3  -9   4       34.75       47.25     16.89 o
  -2  -9   4        3.35        3.70      5.46 o
  -1  -9   4        1.56        2.95      5.42 o
   0  -9   4        0.01        3.54      5.59 o
   1  -9   4        0.09       -0.45      5.93 o
   2  -9   4       25.75       15.98      9.32 o
   3  -9   4       28.91       26.33      8.84 o
   4  -9   4        1.05        0.16      7.30 o
   5  -9   4       12.01        6.94      6.83 o
   6  -9   4       29.38       18.70      8.76 o
   7  -9   4       42.68       73.11     22.22 o
   8  -9   4        0.03       -3.15     22.06 o
   9  -9   4        6.52       20.60     21.85 o
 -10  -8   4        2.87       -5.21     12.80 o
  -9  -8   4       25.78       26.81     16.85 o
  -8  -8   4       19.59       13.44     15.87 o
  -7  -8   4        5.34        7.09      8.80 o
  -6  -8   4       44.87       43.10      9.06 o
  -5  -8   4       40.11       41.56      8.76 o
  -4  -8   4        0.03        3.03      7.41 o
  -3  -8   4       86.06       94.32      6.48 o
  -2  -8   4       10.12        9.04      5.94 o
  -1  -8   4       31.32       27.65      5.25 o
   0  -8   4       78.70       94.67      6.51 o
   1  -8   4       79.29       79.93      6.63 o
   2  -8   4      246.47      243.70     12.36 o
   3  -8   4       13.90       13.68      7.47 o
   4  -8   4       43.06       37.79      9.58 o
   5  -8   4        1.04        0.15      6.02 o
   6  -8   4        3.80        7.97      5.28 o
   7  -8   4       28.66       37.15     19.28 o
   8  -8   4        2.67        0.95     20.30 o
   9  -8   4        5.20       15.06     20.95 o
 -10  -7   4       19.05       25.38     12.74 o
  -9  -7   4       12.63       15.29     11.63 o
  -8  -7   4       71.84       73.07     16.80 o
  -7  -7   4       15.06       12.26      8.74 o
  -6  -7   4       47.38       42.41      9.47 o
  -5  -7   4        1.99        1.12      8.11 o
  -4  -7   4       13.11        7.71      5.17 o
  -3  -7   4       15.07       19.52      5.25 o
  -2  -7   4      251.68      239.16     10.05 o
  -1  -7   4       29.69       30.23      5.28 o
   0  -7   4        9.44        8.07      5.32 o
   1  -7   4      219.61      215.90     12.41 o
   2  -7   4       93.52      102.28      9.93 o
   3  -7   4       41.86       34.46      6.16 o
   4  -7   4       12.12       12.02      5.94 o
   5  -7   4        9.54        9.03      5.33 o
   6  -7   4        0.83        3.77      5.63 o
   7  -7   4        0.88        4.80     18.38 o
   8  -7   4        3.38        6.63     18.35 o
   9  -7   4       17.44       19.37     22.18 o
  10  -7   4        2.60       12.88     22.43 o
 -11  -6   4        3.68        9.51     11.26 o
 -10  -6   4        5.75        5.26     11.38 o
  -9  -6   4      151.73      164.50     14.93 o
  -8  -6   4      365.54      380.65     23.78 o
  -7  -6   4        0.00        1.43      8.69 o
  -6  -6   4       28.51       27.23      8.93 o
  -5  -6   4       41.46       47.62      7.53 o
  -4  -6   4       31.87       28.19      5.55 o
  -3  -6   4      450.99      434.69      9.80 o
  -2  -6   4       10.76        6.40      5.08 o
  -1  -6   4        8.63        8.72      5.55 o
   0  -6   4       86.38       83.17      6.70 o
   1  -6   4       28.51       33.25      6.57 o
   2  -6   4       25.79       28.33      6.21 o
   3  -6   4        9.25       14.44      5.40 o
   4  -6   4      427.04      430.14      8.89 o
   5  -6   4      109.50      130.15      8.27 o
   6  -6   4       12.40       22.18     18.31 o
   7  -6   4        8.68        6.56     20.16 o
   8  -6   4        0.11        5.49     18.72 o
   9  -6   4       21.40       16.31     20.60 o
  10  -6   4        9.89       16.41     21.51 o
 -11  -5   4        3.52        4.73     18.79 o
 -10  -5   4        1.09        5.26     10.33 o
  -9  -5   4       29.13       31.90     11.15 o
  -8  -5   4        1.50        4.43     10.69 o
  -7  -5   4        0.76        4.31      7.44 o
  -6  -5   4       84.69       84.93      8.13 o
  -5  -5   4       76.57       68.86      6.31 o
  -4  -5   4      199.19      205.54      8.17 o
  -3  -5   4      194.95      188.90      7.74 o
  -2  -5   4        1.26        2.78      4.85 o
  -1  -5   4      710.44      714.45     11.70 o
   0  -5   4       36.54       37.24      5.26 o
   1  -5   4      303.62      295.24      8.81 o
   2  -5   4        5.60        5.49      4.95 o
   3  -5   4        8.20        5.91      4.78 o
   4  -5   4        9.77       10.76      5.55 o
   5  -5   4       46.02       53.57      5.12 o
   6  -5   4        0.24        9.45     15.99 o
   7  -5   4       74.85       73.85     18.82 o
   8  -5   4        6.62       18.35     19.95 o
   9  -5   4        0.12        6.49     18.01 o
  10  -5   4       62.44       74.80     23.94 o
 -12  -4   4        5.26       16.62     19.86 o
 -11  -4   4        0.00        6.28     17.84 o
 -10  -4   4      112.74      108.66     19.91 o
  -9  -4   4       48.01       42.11     17.84 o
  -8  -4   4      114.91      124.24      9.74 o
  -7  -4   4        8.82       11.55      6.36 o
  -6  -4   4      205.21      215.92      9.74 o
  -5  -4   4       27.72       26.16      5.73 o
  -4  -4   4       79.54       75.25      6.65 o
  -3  -4   4       93.08       89.55      6.59 o
  -2  -4   4        8.39        9.32      5.31 o
  -1  -4   4      604.61      612.21     10.66 o
   0  -4   4        4.31        2.39      4.76 o
   1  -4   4      796.32      798.19     10.31 o
   2  -4   4      645.43      643.41     11.15 o
   3  -4   4       20.96       19.00      5.66 o
   4  -4   4        0.50       -0.02      4.45 o
   5  -4   4       60.93       50.87      3.73 o
   6  -4   4        7.83       17.03     18.05 o
   7  -4   4      185.49      167.62     21.69 o
   8  -4   4      105.17      120.27     22.20 o
   9  -4   4        1.05        6.79     17.29 o
  10  -4   4        1.76        1.02     18.59 o
 -12  -3   4       25.81       37.52     18.68 o
 -11  -3   4        0.01       -5.31     17.43 o
 -10  -3   4      125.64      125.33     11.67 o
  -9  -3   4        4.66        6.53      8.79 o
  -8  -3   4      412.54      419.13     15.65 o
  -7  -3   4      372.05      357.70     11.66 o
  -6  -3   4     1684.11     1683.51     17.23 o
  -5  -3   4      615.71      598.57     10.53 o
  -4  -3   4      173.32      170.08      6.67 o
  -3  -3   4       40.33       45.39      5.97 o
  -2  -3   4      429.50      438.32      9.54 o
  -1  -3   4      925.72      954.03     24.07 o
   0  -3   4     1329.96     1307.30     18.99 o
   1  -3   4      117.39      110.35      6.02 o
   2  -3   4     2439.55     2446.60     20.03 o
   3  -3   4      143.37      148.79      7.03 o
   4  -3   4        0.00       -1.05      3.93 o
   5  -3   4      146.38      136.16     15.40 o
   6  -3   4        0.58        0.72     16.38 o
   7  -3   4       17.05        9.34     18.42 o
   8  -3   4       57.05       51.26     18.12 o
   9  -3   4        6.21       13.63     17.73 o
  10  -3   4       15.08        9.57     21.13 o
 -12  -2   4       28.70       29.99     17.89 o
 -11  -2   4        8.46        4.31     16.27 o
 -10  -2   4        8.91        9.27      8.98 o
  -9  -2   4       17.11       29.70      9.24 o
  -8  -2   4        2.59        4.53      8.66 o
  -7  -2   4       16.04       15.72      7.00 o
  -6  -2   4       26.42       22.61      5.73 o
  -5  -2   4     1214.65     1276.52     13.79 o
  -4  -2   4      275.14      279.86     11.98 o
  -3  -2   4       34.62       41.55     10.57 o
  -2  -2   4      310.02      297.30     14.04 o
  -1  -2   4     1640.11     1623.31     16.27 o
   0  -2   4     1111.40     1085.41     13.22 o
   1  -2   4        8.53        9.96      6.50 o
   2  -2   4       73.07       69.86      7.46 o
   3  -2   4       31.97       32.61      7.91 o
   4  -2   4      144.49      133.80      6.07 o
   5  -2   4      178.63      170.14      7.94 o
   6  -2   4      255.89      279.88     14.20 o
   7  -2   4       59.05       76.06     18.84 o
   8  -2   4        4.06       12.49     18.24 o
   9  -2   4       18.97       25.68     18.45 o
  10  -2   4        6.38        3.96     18.98 o
 -12  -1   4        0.75        1.74     18.93 o
 -11  -1   4       14.24        3.45     16.24 o
 -10  -1   4        0.13       -1.12      8.77 o
  -9  -1   4       51.95       41.04      9.79 o
  -8  -1   4      399.32      403.80     14.27 o
  -7  -1   4       29.91       28.21      6.75 o
  -6  -1   4       72.40       89.04      6.94 o
  -5  -1   4     1198.51     1246.28     25.73 o
  -4  -1   4       10.93       12.60      5.15 o
  -3  -1   4      289.10      277.13     14.83 o
  -2  -1   4     6946.34     6494.23     50.26 o
  -1  -1   4     3533.26     3433.89     33.53 o
   0  -1   4      331.02      315.70      9.07 o
   1  -1   4      249.66      237.14      7.82 o
   2  -1   4      162.04      160.23      7.85 o
   3  -1   4        0.24       -1.22      6.81 o
   4  -1   4      205.24      192.43     14.04 o
   5  -1   4       36.90       31.64      5.14 o
   6  -1   4      105.25      100.38      5.19 o
   7  -1   4       17.04       12.59      2.18 o
   8  -1   4        7.41        6.65     18.08 o
   9  -1   4        0.80        7.37     18.28 o
  10  -1   4        2.67        9.20     18.03 o
 -12   0   4        6.12       18.96     18.15 o
 -11   0   4       12.95       23.24     17.47 o
 -10   0   4       12.57       14.65      8.34 o
  -9   0   4       93.56       74.49      9.43 o
  -8   0   4        7.28        1.50      7.90 o
  -7   0   4        8.08        9.33      7.73 o
  -6   0   4      464.91      476.15     10.84 o
  -5   0   4      233.69      209.65      9.31 o
  -4   0   4      195.17      199.58      8.24 o
  -3   0   4       73.08       76.73      5.71 o
  -2   0   4       19.47       21.60     10.10 o
  -1   0   4      362.89      368.39     15.57 o
   0   0   4     1901.57     1894.25     12.26 o
   1   0   4      449.12      446.79     10.47 o
   2   0   4        2.95        2.54      5.69 o
   3   0   4      729.92      741.37     17.47 o
   4   0   4      157.26      149.57      8.14 o
   5   0   4       15.30       14.12      5.68 o
   6   0   4       31.66       26.78      5.74 o
   7   0   4      119.89      121.31      7.30 o
   8   0   4       75.22       76.03      5.44 o
   9   0   4        1.64       -4.70     16.52 o
  10   0   4        8.94       -0.39     19.05 o
 -12   1   4        1.15       -7.37     18.38 o
 -11   1   4       17.16       23.08     16.92 o
 -10   1   4      283.38      272.55     12.76 o
  -9   1   4       28.59       18.68      8.10 o
  -8   1   4        9.32        3.23      6.57 o
  -7   1   4      136.70      144.57      8.51 o
  -6   1   4      249.69      244.56      8.66 o
  -5   1   4      341.06      342.03      8.40 o
  -4   1   4      158.95      190.18      6.10 o
  -3   1   4       18.02       10.14      3.28 o
  -2   1   4      762.32      794.51     19.60 o
  -1   1   4        0.84       -1.71     10.78 o
   0   1   4        9.67       10.17      5.38 o
   1   1   4      160.38      164.33      9.34 o
   2   1   4       56.87       66.51      8.92 o
   3   1   4      423.62      427.90     11.62 o
   4   1   4      323.57      317.13     14.55 o
   5   1   4        4.07        2.87      7.24 o
   6   1   4       23.31       18.73      7.67 o
   7   1   4      285.49      293.59     11.58 o
   8   1   4      173.51      169.25      9.46 o
   9   1   4       44.43       38.42     18.86 o
  10   1   4       18.41       21.04     17.91 o
 -12   2   4        0.03        0.49     18.05 o
 -11   2   4       27.26       33.67     17.17 o
 -10   2   4       20.08       26.53      8.75 o
  -9   2   4       44.85       45.47      8.87 o
  -8   2   4      205.86      198.47     12.87 o
  -7   2   4      106.17       99.73      8.09 o
  -6   2   4        4.41        8.94      5.10 o
  -5   2   4       69.79       67.42      5.74 o
  -4   2   4       88.09       82.74      4.73 o
  -3   2   4      581.08      582.19      6.96 o
  -2   2   4        1.76        2.29      3.42 o
  -1   2   4     1174.38     1146.54     22.71 o
   0   2   4      209.38      219.20     13.97 o
   1   2   4       31.33       28.94      8.16 o
   2   2   4      563.33      595.18     13.29 o
   3   2   4      566.34      608.82     20.72 o
   4   2   4       40.36       46.39     11.70 o
   5   2   4       65.81       64.53      8.83 o
   6   2   4        0.03        4.95      7.87 o
   7   2   4        0.10       -1.50      8.10 o
   8   2   4       61.14       64.22      8.87 o
   9   2   4        8.86        9.44      7.12 o
  10   2   4        0.53        0.63     19.74 o
 -12   3   4       12.57        6.19     18.59 o
 -11   3   4        0.29        3.64     17.52 o
 -10   3   4        5.67        5.06      7.91 o
  -9   3   4       18.42        8.78     16.43 o
  -8   3   4       83.60       68.93     10.22 o
  -7   3   4        0.45        2.56      6.50 o
  -6   3   4      156.19      143.61      6.91 o
  -5   3   4        7.52        5.43      5.32 o
  -4   3   4      220.75      203.32      5.97 o
  -3   3   4      373.06      376.27      7.94 o
  -2   3   4       52.20       48.50      4.71 o
  -1   3   4      911.36      910.75     20.67 o
   0   3   4     3963.70     4163.93     40.95 o
   1   3   4       55.67       54.02     13.53 o
   2   3   4      184.10      216.76     10.54 o
   3   3   4      196.63      198.48     16.85 o
   4   3   4       45.16       34.26      9.44 o
   5   3   4       15.99       26.22      9.23 o
   6   3   4      251.47      242.19     12.71 o
   7   3   4        6.15       11.41      8.39 o
   8   3   4       17.16       10.23      8.26 o
   9   3   4        3.52       -0.90      8.22 o
 -12   4   4        3.34        3.22     19.28 o
 -11   4   4        0.11       -0.46     17.54 o
 -10   4   4       28.76       27.99     17.75 o
  -9   4   4       24.83       19.84     16.48 o
  -8   4   4      472.35      456.57     25.40 o
  -7   4   4      256.33      250.47     10.15 o
  -6   4   4      332.23      321.23     10.19 o
  -5   4   4      139.46      152.67      7.53 o
  -4   4   4       13.85       17.09      4.56 o
  -3   4   4       33.29       45.66      5.15 o
  -2   4   4       12.45       19.08      4.56 o
  -1   4   4        2.33        1.71      6.89 o
   0   4   4      130.21      133.64      9.05 o
   1   4   4       87.68      110.70     15.71 o
   2   4   4        1.86       -2.71     13.21 o
   3   4   4      173.34      180.11     18.31 o
   4   4   4       73.81       76.16     10.27 o
   5   4   4       14.22       10.67      9.84 o
   6   4   4        0.34        0.40      9.42 o
   7   4   4        1.04        0.60      9.19 o
   8   4   4        8.40        6.97      8.66 o
   9   4   4        0.03       -2.01      8.73 o
 -12   5   4        1.42       19.56     19.63 o
 -11   5   4        3.19        8.82      9.57 o
 -10   5   4       33.65       43.17     10.45 o
  -9   5   4       24.45       13.93     16.18 o
  -8   5   4       21.95       21.49      9.57 o
  -7   5   4       38.74       43.14      7.59 o
  -6   5   4       17.66       25.61      6.57 o
  -5   5   4       77.95       82.17      7.06 o
  -4   5   4      321.52      324.10      8.19 o
  -3   5   4       59.79       53.82      5.31 o
  -2   5   4     1732.35     1802.23     17.44 o
  -1   5   4       93.05       81.41      8.23 o
   0   5   4        9.68       17.84      7.44 o
   1   5   4      200.43      167.04     18.01 o
   2   5   4       89.71       89.50     17.15 o
   3   5   4      111.36      119.11     16.69 o
   4   5   4      483.57      471.45     25.34 o
   5   5   4        2.39        2.55      9.92 o
   6   5   4       26.20       34.01     10.72 o
   7   5   4       24.32       21.95      9.99 o
   8   5   4        0.83        0.34      9.00 o
   9   5   4        2.01        2.51     10.05 o
 -11   6   4        0.08        4.06     18.49 o
 -10   6   4      180.64      192.02     13.52 o
  -9   6   4       17.93       18.55     10.50 o
  -8   6   4       15.48       19.79     10.45 o
  -7   6   4       11.89       13.32      6.32 o
  -6   6   4        4.80        5.59      6.04 o
  -5   6   4       19.32       16.72      7.48 o
  -4   6   4       80.56       70.32      5.99 o
  -3   6   4       11.08       12.59      4.83 o
  -2   6   4      135.17      131.76      7.26 o
  -1   6   4        0.96       -2.69      5.70 o
   0   6   4      496.61      492.91     13.18 o
   1   6   4        1.48       -0.67      7.78 o
   2   6   4        2.51        9.78     14.95 o
   3   6   4       52.76       45.65     16.75 o
   4   6   4       17.88       29.71     14.46 o
   5   6   4       27.74       27.07     11.18 o
   6   6   4       24.28       15.92     11.10 o
   7   6   4        4.51        3.86     11.17 o
   8   6   4       32.45       35.02     11.20 o
 -11   7   4        1.54       -6.49     18.49 o
 -10   7   4        0.24        0.08     10.73 o
  -9   7   4        0.01        1.53     11.14 o
  -8   7   4       15.11       24.73     10.94 o
  -7   7   4        9.35        7.39      7.43 o
  -6   7   4        1.52        4.82      6.22 o
  -5   7   4      111.51      112.10     11.74 o
  -4   7   4      594.53      600.88     12.99 o
  -3   7   4        7.16        7.56      4.76 o
  -2   7   4       71.80       65.07      6.47 o
  -1   7   4      143.10      139.40      7.48 o
   0   7   4      214.35      195.52      9.50 o
   1   7   4      115.53      108.07      9.14 o
   2   7   4       99.35       87.91      9.77 o
   3   7   4        6.88       14.14     16.04 o
   4   7   4        0.03       -5.93     15.97 o
   5   7   4        0.45       -1.63     10.88 o
   6   7   4       18.93       19.02     11.26 o
   7   7   4        2.37        5.76     11.48 o
 -10   8   4       12.31       17.13     10.99 o
  -9   8   4        2.02        5.92     10.87 o
  -8   8   4        2.77        2.05     11.41 o
  -7   8   4       40.89       34.94      7.96 o
  -6   8   4      278.15      275.03     20.65 o
  -5   8   4      133.11      104.73     11.70 o
  -4   8   4        5.82        8.32      6.28 o
  -3   8   4       16.30       14.94      9.79 o
  -2   8   4       18.64       14.81      5.60 o
  -1   8   4      192.17      177.81      7.47 o
   0   8   4      223.14      249.38      9.42 o
   1   8   4       54.30       47.61      7.23 o
   2   8   4      126.39      121.66      9.37 o
   3   8   4       20.24       22.13     16.82 o
   4   8   4       32.65       27.65     15.94 o
   5   8   4        7.53       11.52     16.11 o
   6   8   4       12.50       20.80     11.96 o
  -9   9   4       12.09        7.73     11.13 o
  -8   9   4        7.21        2.24     11.89 o
  -7   9   4        1.67       -1.46     16.69 o
  -6   9   4        9.89        5.37      8.29 o
  -5   9   4       24.63       19.70      7.44 o
  -4   9   4       96.56       67.11     17.68 o
  -3   9   4       24.38       24.77     16.78 o
  -2   9   4        0.16        2.34     16.89 o
  -1   9   4      137.29      124.45     19.26 o
   0   9   4        2.89        1.82      3.56 o
   1   9   4       71.30       78.48      6.19 o
   2   9   4        9.83        7.57      5.99 o
   3   9   4        1.92        1.89      7.22 o
   4   9   4        0.69        1.32     17.26 o
   5   9   4        1.64        4.29     16.48 o
  -8  10   4        6.87       13.51     15.53 o
  -7  10   4        0.98        2.25     16.24 o
  -6  10   4        0.00       -1.34     17.29 o
  -5  10   4       35.91       47.69     17.82 o
  -4  10   4        5.16        7.02     15.83 o
  -3  10   4        0.03        7.49     16.59 o
  -2  10   4        9.73       22.50     17.89 o
  -1  10   4        0.31       -0.83     16.24 o
   0  10   4       25.97       23.59     16.89 o
   1  10   4        1.84       14.37     18.68 o
   2  10   4        3.86        1.44     16.64 o
   3  10   4        6.35       20.35     18.54 o
   4  10   4        5.18       10.66     18.12 o
  -7  11   4        0.74       -4.73     17.06 o
  -6  11   4        3.24        7.16     17.66 o
  -5  11   4        0.29        2.71     17.47 o
  -4  11   4        9.82       17.50     16.57 o
  -3  11   4        1.20        1.95     16.36 o
  -2  11   4        1.14        2.83     16.75 o
  -1  11   4        5.23       -2.29     18.91 o
   0  11   4        0.36        9.78     19.12 o
   1  11   4        0.92       -6.51     19.12 o
   2  11   4        0.28        5.77     19.60 o
  -4  12   4       65.08       92.88     21.57 o
  -3  12   4        5.73        7.81     18.91 o
  -2  12   4        3.64       10.20     19.44 o
  -1  12   4        3.10       -2.78     19.12 o
  -3 -13   5        1.89        6.21     18.72 o
  -2 -13   5       13.13        6.23     18.26 o
  -1 -13   5        0.36       -0.42     17.54 o
   0 -13   5       35.77       40.23     17.84 o
   1 -13   5        2.15       -0.60     16.34 o
   2 -13   5        0.01        1.27     16.41 o
   3 -13   5        2.53        8.18     15.83 o
  -5 -12   5        0.88        8.13     18.68 o
  -4 -12   5        1.42       -2.64     16.92 o
  -3 -12   5        0.04        0.65     16.69 o
  -2 -12   5       15.12       23.31     17.54 o
  -1 -12   5       54.12       64.63     18.03 o
   0 -12   5       30.50       45.56     17.52 o
   1 -12   5        0.20       -4.40     15.85 o
   2 -12   5        5.64        6.51     15.85 o
   3 -12   5        3.68        0.32     14.62 o
   4 -12   5       15.40       30.77     15.18 o
   5 -12   5        1.88        0.37     12.24 o
  -7 -11   5       13.60       23.96     17.03 o
  -6 -11   5        2.78       10.41     17.96 o
  -5 -11   5       21.91       27.04     18.17 o
  -4 -11   5       82.83      104.47     20.74 o
  -3 -11   5        2.27        2.94     16.85 o
  -2 -11   5        2.68        4.82      4.87 o
  -1 -11   5        0.86        4.71      4.85 o
   0 -11   5        8.02        7.19      5.56 o
   1 -11   5        0.31        2.47      6.36 o
   2 -11   5       33.91       31.08      9.47 o
   3 -11   5       14.24       18.10      8.05 o
   4 -11   5        0.05       10.50     12.82 o
   5 -11   5        0.10       -6.37     12.26 o
   6 -11   5        1.10       -5.58     19.93 o
  -8 -10   5        0.01       18.38     16.80 o
  -7 -10   5        0.47       -7.35     15.90 o
  -6 -10   5        6.00       10.47     15.48 o
  -5 -10   5        0.34        6.19     17.19 o
  -4 -10   5        0.13        3.36     14.23 o
  -3 -10   5        5.48        3.82      6.19 o
  -2 -10   5        5.08        3.90      6.13 o
  -1 -10   5       40.13       39.41      7.65 o
   0 -10   5        6.08        8.50      6.34 o
   1 -10   5        0.98        0.24      7.13 o
   2 -10   5       13.81       15.61      7.75 o
   3 -10   5        0.13       -4.57     13.28 o
   4 -10   5        9.21        7.71      8.30 o
   5 -10   5        5.42       -0.50      9.32 o
   6 -10   5        0.09        2.28      9.03 o
   7 -10   5        0.30        5.91     19.30 o
  -9  -9   5       23.36       26.33     16.27 o
  -8  -9   5        6.46        8.27     16.89 o
  -7  -9   5        6.77        8.06     15.18 o
  -6  -9   5       94.01      101.08     12.75 o
  -5  -9   5       11.68       14.47      8.49 o
  -4  -9   5        1.17       -0.12      5.58 o
  -3  -9   5        4.20       -1.35      6.66 o
  -2  -9   5        3.58        0.03      6.59 o
  -1  -9   5       84.85       98.46      8.51 o
   0  -9   5       85.90       81.23      8.58 o
   1  -9   5        0.81        3.42      6.62 o
   2  -9   5       27.76       30.63      9.30 o
   3  -9   5        4.66        4.16      8.25 o
   4  -9   5        1.00        2.44      6.86 o
   5  -9   5        0.00       -0.76      9.06 o
   6  -9   5       25.87       32.74     20.46 o
   7  -9   5        4.88        4.43     21.46 o
   8  -9   5       10.93       -3.22     22.69 o
 -10  -8   5        0.81        2.83     13.00 o
  -9  -8   5        1.09       -1.00     15.99 o
  -8  -8   5        0.87        4.75     14.23 o
  -7  -8   5      104.55       98.49     11.30 o
  -6  -8   5       28.32       25.54      9.25 o
  -5  -8   5       22.13       19.53      6.49 o
  -4  -8   5       74.42       84.23      7.30 o
  -3  -8   5       39.29       45.48      7.90 o
  -2  -8   5       51.40       48.26      7.16 o
  -1  -8   5       23.37       21.85      5.95 o
   0  -8   5        1.57       -2.15      5.69 o
   1  -8   5       75.30       65.94      7.68 o
   2  -8   5        0.63        0.57      8.42 o
   3  -8   5       15.21       13.20      7.52 o
   4  -8   5       29.84       31.48      9.17 o
   5  -8   5        8.85       -1.98      7.84 o
   6  -8   5        0.81        1.31      6.78 o
   7  -8   5       27.07       34.71     18.52 o
   8  -8   5        8.83       12.98     19.00 o
   9  -8   5        0.22       -3.87     22.48 o
 -10  -7   5        8.64       12.82     12.55 o
  -9  -7   5        3.94        8.88     15.04 o
  -8  -7   5       16.46       17.08     15.76 o
  -7  -7   5       17.03       15.80      9.05 o
  -6  -7   5       31.65       35.63      9.14 o
  -5  -7   5       13.19       11.51      6.71 o
  -4  -7   5        0.74        3.34      6.32 o
  -3  -7   5      530.30      545.67     10.60 o
  -2  -7   5        0.19        2.50      6.27 o
  -1  -7   5        5.52        3.71      5.77 o
   0  -7   5       14.41       12.36      5.61 o
   1  -7   5       27.48       30.38      6.14 o
   2  -7   5        0.27        0.66      7.53 o
   3  -7   5       56.68       53.83      9.71 o
   4  -7   5        5.23        8.29      6.20 o
   5  -7   5       23.86       28.04      7.39 o
   6  -7   5        6.30        8.98      5.49 o
   7  -7   5        9.63       15.29     17.43 o
   8  -7   5        0.85       12.54     21.00 o
   9  -7   5       15.35       13.28     19.79 o
 -11  -6   5        0.46        3.15     18.91 o
 -10  -6   5        9.87        6.16     18.08 o
  -9  -6   5        0.28        4.68     11.33 o
  -8  -6   5       98.89      107.27     17.64 o
  -7  -6   5       75.87       70.70     10.39 o
  -6  -6   5        0.22        1.28      6.96 o
  -5  -6   5        1.16       -0.24      6.20 o
  -4  -6   5       12.14       11.16      5.82 o
  -3  -6   5       26.73       28.45      6.35 o
  -2  -6   5       60.90       58.37      7.98 o
  -1  -6   5       36.37       40.92      6.00 o
   0  -6   5      207.30      199.69      8.88 o
   1  -6   5        9.66       10.53      8.12 o
   2  -6   5       19.67       20.05      5.82 o
   3  -6   5      191.23      183.85      9.09 o
   4  -6   5        3.05        7.60      6.08 o
   5  -6   5       24.62       32.44      6.72 o
   6  -6   5        0.81        1.82      3.67 o
   7  -6   5        0.83       15.25     17.75 o
   8  -6   5        3.59       16.36     21.11 o
   9  -6   5       29.14       24.63     21.99 o
 -11  -5   5        0.13        0.70     16.78 o
 -10  -5   5        5.62       22.04     17.64 o
  -9  -5   5       42.70       37.87     16.24 o
  -8  -5   5       59.62       59.78     11.36 o
  -7  -5   5       30.59       27.20      9.43 o
  -6  -5   5       26.17       29.95      6.68 o
  -5  -5   5       33.38       36.82      6.28 o
  -4  -5   5      150.33      154.18      8.32 o
  -3  -5   5       23.84       25.41      6.46 o
  -2  -5   5       32.09       39.33      8.04 o
  -1  -5   5      336.53      349.30      9.85 o
   0  -5   5      546.50      500.64     11.14 o
   1  -5   5       78.42       86.19      6.98 o
   2  -5   5      645.54      694.81     38.49 o
   3  -5   5      113.32      110.56      7.54 o
   4  -5   5       37.07       44.33      6.01 o
   5  -5   5       18.85       13.81      5.30 o
   6  -5   5        4.62        2.48     18.75 o
   7  -5   5        2.49       -0.44     18.61 o
   8  -5   5       32.17       49.92     21.25 o
   9  -5   5       38.90       47.81     20.65 o
  10  -5   5        0.33       17.84     22.20 o
 -12  -4   5        0.34        0.02     17.66 o
 -11  -4   5        0.85        8.99     17.80 o
 -10  -4   5       59.82       63.40     18.38 o
  -9  -4   5        0.00       -3.29     14.78 o
  -8  -4   5        3.25        6.56     14.11 o
  -7  -4   5       50.69       54.81      9.84 o
  -6  -4   5      434.36      443.16     10.74 o
  -5  -4   5        0.60       -1.59      5.66 o
  -4  -4   5       26.19       27.31      6.55 o
  -3  -4   5       23.42       25.35      6.48 o
  -2  -4   5        0.02        0.79      5.95 o
  -1  -4   5        0.15        0.97      7.21 o
   0  -4   5       49.70       54.92      6.49 o
   1  -4   5      208.55      208.62      8.09 o
   2  -4   5        0.74       -1.36      6.38 o
   3  -4   5       28.66       30.09      6.06 o
   4  -4   5      203.08      198.90      7.74 o
   5  -4   5      138.53      133.26      5.84 o
   6  -4   5        0.23        0.95     18.01 o
   7  -4   5       41.75       37.45     18.75 o
   8  -4   5       13.19       15.06     20.11 o
   9  -4   5        1.25        4.50     19.03 o
  10  -4   5        0.00        0.86     21.18 o
 -12  -3   5       28.34       31.45     18.26 o
 -11  -3   5       36.23       39.56     18.15 o
 -10  -3   5       29.34       45.79     16.45 o
  -9  -3   5       22.02       21.10      9.50 o
  -8  -3   5      169.32      172.20     12.41 o
  -7  -3   5       29.60       25.08      6.58 o
  -6  -3   5        7.14       15.16      7.11 o
  -5  -3   5      423.28      421.36     11.26 o
  -4  -3   5       63.39       52.07      8.00 o
  -3  -3   5      167.43      161.80      9.69 o
  -2  -3   5     1305.86     1235.74     18.38 o
  -1  -3   5       14.77       25.69      6.90 o
   0  -3   5       47.77       61.66      5.23 o
   1  -3   5     1052.76     1094.12     13.20 o
   2  -3   5      152.02      162.81      9.90 o
   3  -3   5       37.47       32.54      6.05 o
   4  -3   5        1.00        0.45      4.91 o
   5  -3   5       83.31       93.30      5.51 o
   6  -3   5      346.57      361.97     25.44 o
   7  -3   5       12.76        8.30     17.50 o
   8  -3   5       28.45       27.09     19.70 o
   9  -3   5        4.59        4.22     20.60 o
  10  -3   5       17.01       19.93     18.89 o
 -12  -2   5       23.62       23.36     17.96 o
 -11  -2   5        1.92       -4.66     16.20 o
 -10  -2   5       18.48       17.84      9.20 o
  -9  -2   5       40.47       33.67      9.70 o
  -8  -2   5      501.06      472.13     15.68 o
  -7  -2   5       12.65       12.62      6.34 o
  -6  -2   5        5.45       13.88      5.89 o
  -5  -2   5      179.82      206.47      8.40 o
  -4  -2   5        3.08        0.09     10.61 o
  -3  -2   5       17.42       13.60     10.89 o
  -2  -2   5     1678.26     1595.12     28.83 o
  -1  -2   5      100.42      100.56      7.13 o
   0  -2   5      373.97      354.50      8.77 o
   1  -2   5       33.05       34.16      6.44 o
   2  -2   5        8.55        8.60      6.79 o
   3  -2   5       78.48       67.99     11.33 o
   4  -2   5        2.57       -0.62      8.43 o
   5  -2   5        4.92        0.49      4.91 o
   6  -2   5       26.38       24.02      2.78 o
   7  -2   5       43.90       37.43     17.13 o
   8  -2   5       39.84       51.31     20.14 o
   9  -2   5        8.84        1.44     18.10 o
  10  -2   5        9.62       13.51     20.51 o
 -12  -1   5        2.87        3.82     17.45 o
 -11  -1   5       21.21       25.07     17.22 o
 -10  -1   5      204.54      190.80     12.50 o
  -9  -1   5       48.84       41.99      9.70 o
  -8  -1   5       95.84       96.67     10.03 o
  -7  -1   5       46.66       47.65      6.16 o
  -6  -1   5       24.46       21.96      6.16 o
  -5  -1   5       28.42       26.93      5.77 o
  -4  -1   5       87.77       87.11      6.88 o
  -3  -1   5      250.55      236.07     14.07 o
  -2  -1   5      237.28      225.15     10.82 o
  -1  -1   5       49.03       47.15      4.98 o
   0  -1   5      165.11      159.33      5.99 o
   1  -1   5      313.67      301.24      8.75 o
   2  -1   5       22.56       18.73      6.23 o
   3  -1   5       42.71       38.04      7.62 o
   4  -1   5      121.08      145.65     14.44 o
   5  -1   5       25.88       18.30      5.77 o
   6  -1   5       40.97       43.25      6.14 o
   7  -1   5       45.69       39.20     12.46 o
   8  -1   5       11.84       18.91     18.08 o
   9  -1   5        4.39        8.55     19.05 o
  10  -1   5        0.03        5.84     19.40 o
 -12   0   5        0.38       11.26     16.62 o
 -11   0   5       50.00       43.87     17.24 o
 -10   0   5       97.42      107.26     10.87 o
  -9   0   5       36.83       28.43      9.10 o
  -8   0   5        0.01       -2.00      8.17 o
  -7   0   5        5.37        1.51      5.61 o
  -6   0   5      368.93      387.32     12.42 o
  -5   0   5        1.75        0.08      6.00 o
  -4   0   5      823.93      837.91     12.69 o
  -3   0   5       93.70       90.53      4.46 o
  -2   0   5        3.04       -3.68     10.38 o
  -1   0   5      294.82      299.17     15.27 o
   0   0   5      179.48      185.13      5.51 o
   1   0   5       38.42       34.27      5.26 o
   2   0   5       20.00       24.96      6.11 o
   3   0   5      269.29      278.91     10.82 o
   4   0   5      262.91      292.52     13.17 o
   5   0   5        5.66        5.97      6.32 o
   6   0   5        2.61        3.80      6.84 o
   7   0   5        2.85        1.67      6.10 o
   8   0   5       42.72       39.28      6.38 o
   9   0   5        5.06        6.98     17.40 o
  10   0   5        2.02       -2.06     18.33 o
 -12   1   5        1.11       12.95     17.87 o
 -11   1   5       42.67       43.87     17.38 o
 -10   1   5      128.94      114.60     10.58 o
  -9   1   5       29.48       23.61      8.67 o
  -8   1   5       12.96        8.87      8.23 o
  -7   1   5        5.34        5.79      7.10 o
  -6   1   5       90.11      101.64      9.22 o
  -5   1   5       38.30       50.81      5.02 o
  -4   1   5      522.95      524.45     10.32 o
  -3   1   5       27.08       22.43      3.09 o
  -2   1   5      287.77      282.37     14.92 o
  -1   1   5      168.27      163.49     12.88 o
   0   1   5      109.85      110.35      6.41 o
   1   1   5      238.87      249.23     11.26 o
   2   1   5      881.56      900.25     20.69 o
   3   1   5       19.67       33.81     11.31 o
   4   1   5       13.88       14.31      8.31 o
   5   1   5      119.78      111.25      9.55 o
   6   1   5        0.36        0.64      7.50 o
   7   1   5      132.38      127.02     12.92 o
   8   1   5        4.52        4.70      6.68 o
   9   1   5       11.69        5.61     17.50 o
  10   1   5       11.77       23.54     18.72 o
 -12   2   5        0.01       -0.02     18.03 o
 -11   2   5        2.66       12.19     16.48 o
 -10   2   5       26.65       24.91      8.91 o
  -9   2   5        0.30       -1.41      6.72 o
  -8   2   5      279.77      251.66     13.74 o
  -7   2   5        0.14        0.56      5.50 o
  -6   2   5       17.76       40.48      5.45 o
  -5   2   5        0.58        1.30      4.46 o
  -4   2   5       33.74       31.45      4.04 o
  -3   2   5       83.63       84.87      4.21 o
  -2   2   5      631.24      604.79     32.01 o
  -1   2   5       92.85       93.39     12.33 o
   0   2   5       13.99       12.60      5.49 o
   1   2   5        2.89        2.13      6.88 o
   2   2   5      131.96      125.55      8.81 o
   3   2   5       37.91       48.57     13.28 o
   4   2   5       14.75       25.38      8.79 o
   5   2   5        3.09        2.96      8.53 o
   6   2   5        4.91        5.99      8.26 o
   7   2   5       19.37        8.41      8.38 o
   8   2   5        0.01        0.06      7.53 o
   9   2   5        0.40        0.90     19.21 o
 -12   3   5        0.01       -0.79     18.26 o
 -11   3   5        0.01        1.07     16.87 o
 -10   3   5        5.46        7.81      8.68 o
  -9   3   5        0.29       -0.25      8.67 o
  -8   3   5       16.46       11.35      8.40 o
  -7   3   5        0.70        2.25      5.48 o
  -6   3   5      184.91      179.16      7.00 o
  -5   3   5      221.86      222.38      6.78 o
  -4   3   5      411.49      421.11     10.97 o
  -3   3   5      608.57      635.17      9.66 o
  -2   3   5       75.93       86.77      5.14 o
  -1   3   5      506.90      502.38     18.54 o
   0   3   5      191.10      187.06     14.18 o
   1   3   5        1.31        0.46      6.51 o
   2   3   5       89.20       95.29      9.31 o
   3   3   5       11.93        7.60     14.53 o
   4   3   5       92.32      102.62     12.42 o
   5   3   5      131.32      128.13     11.61 o
   6   3   5      104.94       98.79     10.74 o
   7   3   5        0.10       -5.23      9.04 o
   8   3   5       19.01       17.17      8.60 o
   9   3   5        0.01        1.62     17.70 o
 -12   4   5       10.49       25.95     18.72 o
 -11   4   5        0.09        2.39     17.31 o
 -10   4   5      107.13      123.59     18.98 o
  -9   4   5       86.88       74.18     17.06 o
  -8   4   5        2.13        4.31      8.54 o
  -7   4   5      156.53      151.07      8.62 o
  -6   4   5       14.59        7.64      5.22 o
  -5   4   5       51.90       50.25      5.36 o
  -4   4   5       78.79       93.08      7.44 o
  -3   4   5       10.88        7.86      5.00 o
  -2   4   5     1747.41     1747.94     18.97 o
  -1   4   5       97.27       89.40     11.38 o
   0   4   5      203.51      216.64     11.39 o
   1   4   5        4.97        4.47     14.65 o
   2   4   5       64.49       50.59     15.92 o
   3   4   5        0.18       -1.22      9.28 o
   4   4   5      741.41      750.05     19.41 o
   5   4   5       11.08       10.67      9.60 o
   6   4   5       24.90       31.91     10.09 o
   7   4   5        0.01        1.97      9.36 o
   8   4   5       23.21       40.31      9.79 o
 -12   5   5       16.85       24.73     19.05 o
 -11   5   5        4.70       10.78     17.15 o
 -10   5   5       23.07       32.12     17.29 o
  -9   5   5       18.10       30.17     15.92 o
  -8   5   5       39.62       36.98      8.80 o
  -7   5   5       13.73       13.90      6.51 o
  -6   5   5       74.82       70.34      6.35 o
  -5   5   5        3.73        6.00      5.05 o
  -4   5   5       52.63       51.91      7.39 o
  -3   5   5       27.77       30.99      5.70 o
  -2   5   5       26.66       26.62      6.07 o
  -1   5   5        0.15       -0.13      8.46 o
   0   5   5      177.70      194.58     11.29 o
   1   5   5        6.86        9.25      8.89 o
   2   5   5       93.81       99.67     18.59 o
   3   5   5      226.53      225.79     13.40 o
   4   5   5        0.48        3.82      9.76 o
   5   5   5       10.16        3.69      9.90 o
   6   5   5       40.33       33.87     10.90 o
   7   5   5        3.93        4.15     10.41 o
   8   5   5       14.79       20.02      9.60 o
 -11   6   5       10.98       16.69     10.59 o
 -10   6   5       39.11       46.93     11.48 o
  -9   6   5       36.65       56.46     11.15 o
  -8   6   5        0.13        0.16      9.91 o
  -7   6   5       23.49       19.81      6.28 o
  -6   6   5        0.00        3.03      5.61 o
  -5   6   5       25.35       16.98      5.92 o
  -4   6   5      515.85      509.23     11.94 o
  -3   6   5       32.31       32.60      5.60 o
  -2   6   5       98.77      108.46      7.46 o
  -1   6   5       52.24       49.56      6.72 o
   0   6   5      339.09      320.61     12.78 o
   1   6   5        0.03       -0.28      9.11 o
   2   6   5      493.00      466.93     26.90 o
   3   6   5       16.06       12.33     15.50 o
   4   6   5       32.42       34.87     10.77 o
   5   6   5       30.29       22.41     11.23 o
   6   6   5        0.01        3.50     11.11 o
   7   6   5        1.78        2.30     10.53 o
 -11   7   5        0.03       -0.44     17.24 o
 -10   7   5        4.25        5.22     10.83 o
  -9   7   5       10.93        9.46     11.12 o
  -8   7   5        0.19        6.76     10.88 o
  -7   7   5        2.59        3.69      6.01 o
  -6   7   5       27.72       25.21      6.86 o
  -5   7   5       87.57       64.01      7.94 o
  -4   7   5       94.09       88.46      7.81 o
  -3   7   5       61.67       53.14      6.93 o
  -2   7   5       41.53       38.80      6.84 o
  -1   7   5      111.30      104.33      7.85 o
   0   7   5      210.07      215.60     11.64 o
   1   7   5      256.47      242.42     12.49 o
   2   7   5        5.32        8.63      8.70 o
   3   7   5        3.60        7.72     14.85 o
   4   7   5        0.01       -3.06     10.44 o
   5   7   5        3.25       11.32     11.23 o
   6   7   5        6.38        2.44     11.81 o
 -10   8   5        9.04       16.62     11.77 o
  -9   8   5       39.24       44.93     11.81 o
  -8   8   5        8.46       20.54     11.32 o
  -7   8   5       29.06       39.81     18.47 o
  -6   8   5       22.28       17.56      9.18 o
  -5   8   5       24.84        9.62      8.91 o
  -4   8   5       68.67       66.32      7.43 o
  -3   8   5       21.19       15.95      6.37 o
  -2   8   5       57.27       46.42      6.76 o
  -1   8   5      101.21      104.59      7.45 o
   0   8   5       46.60       31.37      7.94 o
   1   8   5       21.60       29.79      8.34 o
   2   8   5       88.96       95.86     10.21 o
   3   8   5        2.99        5.02      8.96 o
   4   8   5        0.02        5.68     16.75 o
   5   8   5        0.69        4.41     11.81 o
  -9   9   5        7.41        8.46     16.41 o
  -8   9   5       53.08       50.80     18.86 o
  -7   9   5       21.70       20.32     18.42 o
  -6   9   5       12.95       15.64     18.54 o
  -5   9   5        0.14       -4.87     18.33 o
  -4   9   5        5.67       -2.64     18.26 o
  -3   9   5        3.73      -17.29     19.21 o
  -2   9   5       10.78       11.43      5.89 o
  -1   9   5       18.06       18.92      5.97 o
   0   9   5       16.50       15.00      6.05 o
   1   9   5       17.71       18.79      6.69 o
   2   9   5       11.49       14.04     17.59 o
   3   9   5        0.74       -0.16     16.62 o
   4   9   5        0.30       -6.60     17.82 o
  -8  10   5        2.78        0.39     17.40 o
  -7  10   5        2.78        6.21     18.68 o
  -6  10   5        3.74       -1.14     19.10 o
  -5  10   5        0.85        3.80     17.47 o
  -4  10   5        3.68        3.27     18.31 o
  -3  10   5        1.85       -4.54     17.66 o
  -2  10   5       19.57       38.89     17.38 o
  -1  10   5        5.20       -5.17     17.45 o
   0  10   5        0.07        4.08     17.22 o
   1  10   5        0.04       -8.92     17.84 o
   2  10   5        0.28        7.62     17.70 o
   3  10   5        0.42        2.73     18.24 o
  -6  11   5        2.14        5.61     18.08 o
  -5  11   5        3.83       11.66     16.78 o
  -4  11   5       22.19       50.43     19.74 o
  -3  11   5        6.18        8.39     18.49 o
  -2  11   5       13.20       14.46     18.31 o
  -1  11   5       11.43       15.23     19.03 o
   0  11   5        2.14       -7.58     18.45 o
   1  11   5        3.76       20.00     19.56 o
  -3 -13   6        0.64        9.06     17.57 o
  -2 -13   6        0.89        6.53     16.80 o
  -1 -13   6       24.72       32.91     17.17 o
   0 -13   6        4.81        9.45     16.92 o
   1 -13   6        0.20        4.10     17.10 o
   2 -13   6        0.02        5.10     16.52 o
  -5 -12   6        0.00       -4.82     18.84 o
  -4 -12   6        4.41       25.40     19.00 o
  -3 -12   6       16.07       21.18     16.41 o
  -2 -12   6        1.28       12.28     17.36 o
  -1 -12   6        3.24        4.31     16.99 o
   0 -12   6        4.62        4.68     15.20 o
   1 -12   6        2.60        4.47     15.76 o
   2 -12   6        0.00        5.28     15.23 o
   3 -12   6        6.15        0.83     14.55 o
   4 -12   6        6.82       14.09     13.77 o
  -7 -11   6        7.38        8.30     16.75 o
  -6 -11   6        0.91       -2.34     18.26 o
  -5 -11   6        0.68        1.14     16.18 o
  -4 -11   6        4.53        7.65     16.01 o
  -3 -11   6       16.11       14.93      7.19 o
  -2 -11   6       16.68       15.09      6.64 o
  -1 -11   6        0.68        1.00      6.38 o
   0 -11   6        4.96       15.40      7.17 o
   1 -11   6       19.02       13.76      7.75 o
   2 -11   6       39.06       38.54      8.86 o
   3 -11   6        0.21        8.08      8.59 o
   4 -11   6        0.43        1.09     12.24 o
   5 -11   6        0.01        4.80     12.21 o
   6 -11   6       23.42       13.12     21.78 o
  -8 -10   6        3.78       13.23     16.45 o
  -7 -10   6        5.71        6.00     16.18 o
  -6 -10   6       69.05       73.39     19.93 o
  -5 -10   6       36.27       30.36     15.92 o
  -4 -10   6        2.01        3.44      7.24 o
  -3 -10   6       22.69       22.98      7.63 o
  -2 -10   6        2.21        3.13      6.78 o
  -1 -10   6       10.45        9.74      7.26 o
   0 -10   6        4.37        2.18      7.18 o
   1 -10   6       42.99       42.10      8.85 o
   2 -10   6        0.76        3.82      8.02 o
   3 -10   6        0.27       -4.17     13.19 o
   4 -10   6        7.47        6.47     12.00 o
   5 -10   6        0.01        5.93     19.51 o
   6 -10   6       22.05       27.90     21.69 o
   7 -10   6       35.32       20.67     20.69 o
  -9  -9   6        0.03       -1.65     17.17 o
  -8  -9   6        2.57       -3.48     16.62 o
  -7  -9   6       19.98       23.41     17.75 o
  -6  -9   6        0.02        1.22      9.05 o
  -5  -9   6        4.38        3.93      6.70 o
  -4  -9   6       14.58       11.52      7.73 o
  -3  -9   6       41.48       31.13      8.00 o
  -2  -9   6        0.09       -2.24      7.33 o
  -1  -9   6        0.58        1.83      7.39 o
   0  -9   6        0.47        1.87      7.70 o
   1  -9   6        1.85        6.68      8.54 o
   2  -9   6       62.89       55.35      7.89 o
   3  -9   6        3.24        0.53      8.30 o
   4  -9   6        0.01        1.76      7.11 o
   5  -9   6        3.53        9.71     19.54 o
   6  -9   6        1.11        1.90     19.74 o
   7  -9   6        4.15       11.36     20.65 o
 -10  -8   6        3.23        1.06     12.14 o
  -9  -8   6       13.01       14.46     16.87 o
  -8  -8   6        1.64       -7.86     17.01 o
  -7  -8   6       23.49       28.78     17.03 o
  -6  -8   6       10.72       12.33      6.78 o
  -5  -8   6       13.87       13.63      7.01 o
  -4  -8   6       96.81       95.17      8.07 o
  -3  -8   6       88.21       84.76      9.60 o
  -2  -8   6        7.92        4.14      7.85 o
  -1  -8   6        9.61       13.06      6.65 o
   0  -8   6        2.92        7.90      6.88 o
   1  -8   6        2.77        1.64      7.12 o
   2  -8   6       14.68       16.14      8.58 o
   3  -8   6       39.20       37.99      7.67 o
   4  -8   6       30.31       38.75     18.93 o
   5  -8   6        5.54       14.95     16.94 o
   6  -8   6       12.06       11.75     18.89 o
   7  -8   6       10.68       17.59     20.79 o
   8  -8   6        2.19       -0.46     21.64 o
 -10  -7   6       29.70       31.22     17.40 o
  -9  -7   6       98.98      104.72     18.65 o
  -8  -7   6      348.63      338.31     24.40 o
  -7  -7   6       23.47       27.35     14.78 o
  -6  -7   6       36.22       38.69      8.10 o
  -5  -7   6        3.75        5.51      7.19 o
  -4  -7   6       41.80       42.25      7.41 o
  -3  -7   6        5.16        2.08      7.86 o
  -2  -7   6        0.77        1.67      5.78 o
  -1  -7   6        2.57        0.08      5.93 o
   0  -7   6        0.07        3.01      6.08 o
   1  -7   6       52.79       50.10      6.72 o
   2  -7   6       12.59       11.61      6.36 o
   3  -7   6        0.83       -2.64     17.03 o
   4  -7   6        0.11       -1.65      7.85 o
   5  -7   6        0.31        0.03      6.61 o
   6  -7   6        1.98        9.76     16.62 o
   7  -7   6        3.29       14.44     19.54 o
   8  -7   6        0.52        4.57     18.52 o
 -11  -6   6        0.76        4.01     18.56 o
 -10  -6   6       13.64       24.01     16.29 o
  -9  -6   6       28.55       24.73     16.71 o
  -8  -6   6       11.24        7.51     14.11 o
  -7  -6   6       41.62       52.14     10.63 o
  -6  -6   6       23.60       24.32      7.94 o
  -5  -6   6        1.81        1.42      7.25 o
  -4  -6   6       36.67       38.45      6.30 o
  -3  -6   6        0.02        1.65      5.82 o
  -2  -6   6       13.61       16.34      6.13 o
  -1  -6   6       11.12       17.09      6.16 o
   0  -6   6       29.83       40.09      6.53 o
   1  -6   6       77.53       87.67     14.65 o
   2  -6   6      103.04      114.02     11.86 o
   3  -6   6        8.18        9.39      6.65 o
   4  -6   6       82.29       79.79      8.76 o
   5  -6   6       56.28       49.22      7.28 o
   6  -6   6        0.70        3.25      3.85 o
   7  -6   6        8.83        5.75     17.96 o
   8  -6   6        7.38       12.00     21.04 o
   9  -6   6        7.68       13.97     21.88 o
 -11  -5   6        0.30        6.84     17.31 o
 -10  -5   6       26.26       26.05     16.82 o
  -9  -5   6        0.00        4.57     15.87 o
  -8  -5   6        3.65        0.23     14.16 o
  -7  -5   6       38.03       39.60     14.28 o
  -6  -5   6       11.15       12.44      8.89 o
  -5  -5   6       18.03       14.49      6.18 o
  -4  -5   6       30.76       35.43      6.35 o
  -3  -5   6       12.35       12.56      6.61 o
  -2  -5   6      353.60      362.02     10.69 o
  -1  -5   6        0.23       -0.44      6.59 o
   0  -5   6      385.20      419.39     13.96 o
   1  -5   6       17.34       27.07     12.28 o
   2  -5   6        5.50        7.18      6.73 o
   3  -5   6        9.84        9.26      6.28 o
   4  -5   6       97.32      115.38      7.56 o
   5  -5   6       26.78       24.29      6.09 o
   6  -5   6        0.05        0.98      3.04 o
   7  -5   6       28.41       27.23     18.35 o
   8  -5   6        9.26       20.62     19.67 o
   9  -5   6        4.92       -4.03     18.96 o
 -12  -4   6        9.74       20.07     17.40 o
 -11  -4   6        1.15       -0.14     16.99 o
 -10  -4   6       42.37       58.61     17.31 o
  -9  -4   6       14.27       11.29     14.30 o
  -8  -4   6       18.19        9.62     13.56 o
  -7  -4   6        0.00       -1.39     12.88 o
  -6  -4   6      249.79      246.90     10.61 o
  -5  -4   6      112.14      115.21      8.41 o
  -4  -4   6        5.84        4.59      8.26 o
  -3  -4   6       15.14       22.90      8.06 o
  -2  -4   6      432.99      396.91     28.19 o
  -1  -4   6     3794.79     3927.17     47.17 o
   0  -4   6     7688.74     8095.46     83.85 o
   1  -4   6       85.95      101.70      7.53 o
   2  -4   6       95.81       93.86     14.59 o
   3  -4   6        0.09        5.04      5.80 o
   4  -4   6        2.80        3.49      5.52 o
   5  -4   6       15.38       10.28      5.55 o
   6  -4   6       14.21       12.43      2.43 o
   7  -4   6       21.40       18.79     18.31 o
   8  -4   6        8.39       10.66     18.52 o
   9  -4   6        7.31       -0.16     20.86 o
 -12  -3   6        0.36        1.67     17.45 o
 -11  -3   6       12.68        8.09     16.13 o
 -10  -3   6        9.39        9.43     14.44 o
  -9  -3   6       13.42       18.03     14.51 o
  -8  -3   6      142.56      136.69     12.08 o
  -7  -3   6      186.17      188.46     10.01 o
  -6  -3   6       20.29       11.53      7.26 o
  -5  -3   6        1.23        0.72      7.15 o
  -4  -3   6        6.21        3.09      7.87 o
  -3  -3   6      242.61      234.85     11.17 o
  -2  -3   6       86.10       75.82      7.72 o
  -1  -3   6     1791.76     1849.50     20.94 o
   0  -3   6        0.04       -0.01      4.91 o
   1  -3   6      519.21      541.01     10.54 o
   2  -3   6        4.62        4.16      6.41 o
   3  -3   6       44.10       59.44      7.33 o
   4  -3   6       71.82       88.38      6.81 o
   5  -3   6        3.41        4.96      5.00 o
   6  -3   6       12.13       15.83      3.08 o
   7  -3   6        4.27        8.39     18.15 o
   8  -3   6        6.55       18.63     17.61 o
   9  -3   6        2.86        6.86     19.33 o
 -12  -2   6       28.36       32.74     17.87 o
 -11  -2   6       43.87       28.94     16.80 o
 -10  -2   6        3.16       -9.52     14.76 o
  -9  -2   6       45.46       50.33     14.74 o
  -8  -2   6       42.82       37.81      7.86 o
  -7  -2   6        6.18        7.61      7.12 o
  -6  -2   6      505.04      500.57     10.63 o
  -5  -2   6      203.04      207.43      7.62 o
  -4  -2   6       11.08       15.83     11.08 o
  -3  -2   6        0.58        0.12      9.39 o
  -2  -2   6     1470.59     1514.14     31.77 o
  -1  -2   6        9.52        5.00      6.00 o
   0  -2   6      407.65      406.74      8.42 o
   1  -2   6      168.73      169.49      8.03 o
   2  -2   6        8.58        4.51      6.93 o
   3  -2   6       15.34       21.53     10.98 o
   4  -2   6       73.25       80.82     10.19 o
   5  -2   6       92.61       86.53     10.98 o
   6  -2   6       11.22        8.02      4.17 o
   7  -2   6        9.08        5.85      2.01 o
   8  -2   6       26.02       26.14     19.05 o
   9  -2   6       16.22       13.39     18.33 o
 -12  -1   6        1.68        2.13     16.73 o
 -11  -1   6      100.81       83.03     17.77 o
 -10  -1   6      173.60      158.32     18.75 o
  -9  -1   6       79.94       81.08     10.49 o
  -8  -1   6      168.04      167.73      9.90 o
  -7  -1   6        0.61        1.77      5.88 o
  -6  -1   6       12.31       16.44      6.33 o
  -5  -1   6      159.88      156.41      8.47 o
  -4  -1   6       92.11       73.09      6.20 o
  -3  -1   6       96.86      117.33     13.72 o
  -2  -1   6      163.70      151.31      5.84 o
  -1  -1   6      131.61      126.32      7.13 o
   0  -1   6       94.00       95.52      5.09 o
   1  -1   6       14.82       14.92      5.63 o
   2  -1   6        0.22        0.19      6.34 o
   3  -1   6      186.24      195.82     14.18 o
   4  -1   6       34.99       39.17      9.01 o
   5  -1   6        5.58        7.03      6.14 o
   6  -1   6        0.27        1.06      6.57 o
   7  -1   6       79.01       79.24      6.91 o
   8  -1   6      136.22      134.48     21.57 o
   9  -1   6        0.00       10.47     18.96 o
 -12   0   6       22.01       26.07     17.06 o
 -11   0   6       11.77       14.90     15.92 o
 -10   0   6        5.16        6.44     14.23 o
  -9   0   6        1.19        2.31      8.78 o
  -8   0   6      109.42      114.07      9.03 o
  -7   0   6      124.43      112.90      7.33 o
  -6   0   6      134.76      156.13      9.74 o
  -5   0   6       14.03       13.68      6.23 o
  -4   0   6     1468.17     1487.19     29.86 o
  -3   0   6        0.33       -0.93      9.80 o
  -2   0   6        4.61        2.69     11.36 o
  -1   0   6       22.67       37.66     12.42 o
   0   0   6      119.08      120.33      6.60 o
   1   0   6       91.93       93.40      6.23 o
   2   0   6      126.24      131.33     10.83 o
   3   0   6       46.67       42.89     11.03 o
   4   0   6       86.32       82.71      7.49 o
   5   0   6       18.00       24.17      8.31 o
   6   0   6       57.67       54.86      8.25 o
   7   0   6      203.87      223.60     10.78 o
   8   0   6        5.83       18.70     17.17 o
   9   0   6        6.31        5.49     18.79 o
 -12   1   6      113.10      121.71     20.05 o
 -11   1   6        0.35        1.62     15.18 o
 -10   1   6       95.11       75.01     10.46 o
  -9   1   6       31.46       23.76      8.94 o
  -8   1   6       26.60       29.00      8.90 o
  -7   1   6       11.80        7.76      7.89 o
  -6   1   6        1.87       -0.52      6.08 o
  -5   1   6        5.84       13.02      5.99 o
  -4   1   6        6.34        2.56      3.85 o
  -3   1   6      751.54      714.54     22.52 o
  -2   1   6      332.36      373.58     18.49 o
  -1   1   6       84.90      108.15     13.65 o
   0   1   6      178.80      186.96      8.12 o
   1   1   6        0.00        0.56      7.23 o
   2   1   6      111.79      106.48     11.42 o
   4   1   6       39.37       37.32      9.12 o
   5   1   6        0.01       -3.65      8.59 o
   6   1   6        8.43       10.87      7.97 o
   7   1   6       33.53       39.00      8.56 o
   8   1   6       16.12       27.41     17.10 o
   9   1   6       11.09       20.16     18.15 o
 -12   2   6        3.53        8.62     17.19 o
 -11   2   6        0.40        1.53     15.83 o
 -10   2   6       53.28       54.47     11.02 o
  -9   2   6       35.10       37.63     15.11 o
  -8   2   6        1.98       -4.74      6.71 o
  -7   2   6        0.71        1.20      5.76 o
  -6   2   6        9.97       10.77      4.70 o
  -5   2   6       79.80       80.39      4.78 o
  -4   2   6      125.15      129.31      3.99 o
  -3   2   6      703.02      721.70     23.24 o
  -2   2   6      224.36      221.40     15.76 o
  -1   2   6       13.16       15.56      3.68 o
   0   2   6      473.73      490.21     10.76 o
   1   2   6        7.06        7.86      7.44 o
   2   2   6      167.59      183.51     13.12 o
   3   2   6       22.11       21.62     14.02 o
   4   2   6       31.15       36.98      9.77 o
   5   2   6       14.16       11.65      8.79 o
   6   2   6       79.82       77.02     10.10 o
   7   2   6        5.28        6.36      8.28 o
   8   2   6       13.91       10.95      8.24 o
   9   2   6        0.55        4.75     18.70 o
 -12   3   6       21.42       33.21     18.01 o
 -11   3   6        0.30        1.53     16.04 o
 -10   3   6      155.00      159.55     19.51 o
  -9   3   6        2.41        5.09      7.52 o
  -8   3   6     2317.32     2226.35     47.77 o
  -7   3   6      311.74      295.84      9.79 o
  -6   3   6        5.80        4.80      4.67 o
  -5   3   6       14.98        6.07      4.22 o
  -4   3   6       28.62       26.66      4.63 o
  -3   3   6        9.87        6.72      3.77 o
  -2   3   6      481.27      443.91     11.01 o
  -1   3   6      218.67      202.86     15.90 o
   0   3   6       45.35       50.55      6.76 o
   1   3   6       88.73       87.69      9.73 o
   2   3   6      238.17      243.16     20.09 o
   3   3   6      140.10      139.69     11.29 o
   4   3   6        1.72       -0.92      9.36 o
   5   3   6       45.23       47.37      9.97 o
   6   3   6      143.54      144.50     14.29 o
   7   3   6        1.53       -1.33      8.95 o
   8   3   6        0.15       -2.01      8.86 o
 -12   4   6        8.42       24.36     18.19 o
 -11   4   6        1.06        5.49     16.20 o
 -10   4   6       10.91       18.21     15.32 o
  -9   4   6       70.85       64.07      9.30 o
  -8   4   6      107.09       96.42      9.18 o
  -7   4   6      152.60      147.90      8.11 o
  -6   4   6        1.55        4.32      5.03 o
  -5   4   6       21.67       23.60      5.75 o
  -4   4   6      633.25      662.39     11.26 o
  -3   4   6      208.69      194.40      8.14 o
  -2   4   6       84.87       88.41      7.00 o
  -1   4   6       55.79       43.84     11.93 o
   0   4   6       12.66       22.17      9.78 o
   1   4   6       30.86       29.97      6.94 o
   2   4   6        0.00        3.17     15.78 o
   3   4   6        1.09       -3.39      9.58 o
   4   4   6       21.19       16.32      9.81 o
   5   4   6       14.51       21.64      9.92 o
   6   4   6       78.53       78.52     11.14 o
   7   4   6        8.77       12.87     10.28 o
   8   4   6        0.46       -6.85      9.46 o
 -11   5   6        5.10       13.56     15.78 o
 -10   5   6       48.83       67.55     17.13 o
  -9   5   6       77.78       87.13     16.41 o
  -8   5   6        8.07       12.56      7.54 o
  -7   5   6       31.38       27.71      6.42 o
  -6   5   6      225.34      213.17      7.68 o
  -5   5   6        0.19       -2.06      5.56 o
  -4   5   6      689.10      693.71     12.36 o
  -3   5   6       21.96       23.21      6.45 o
  -2   5   6        3.54        9.37      5.94 o
  -1   5   6        3.24        2.01      9.26 o
   0   5   6       62.08       58.23     10.10 o
   1   5   6        0.09       -0.61      9.48 o
   2   5   6        5.28        3.99      8.88 o
   3   5   6       48.98       39.83     10.31 o
   4   5   6       98.88       83.94     11.22 o
   5   5   6       48.29       43.93     11.22 o
   6   5   6        1.31        5.82     10.24 o
   7   5   6        1.70       -3.59     10.15 o
 -11   6   6        0.50        5.51     11.43 o
 -10   6   6        1.24        4.63     10.80 o
  -9   6   6       44.58       47.53     16.06 o
  -8   6   6        2.43        0.87      7.89 o
  -7   6   6        1.49       -1.94      7.22 o
  -6   6   6      117.05       94.16      7.63 o
  -5   6   6        4.89       11.49      5.77 o
  -4   6   6      217.75      206.50      7.92 o
  -3   6   6        2.79        0.01      6.23 o
  -2   6   6        6.35       10.94      6.43 o
  -1   6   6       24.64       21.51      6.59 o
   0   6   6      483.81      516.11     16.73 o
   1   6   6       35.58       39.77     10.74 o
   2   6   6      101.76       92.00     12.04 o
   3   6   6        0.88        0.88      9.90 o
   4   6   6        0.72        4.53      9.95 o
   5   6   6        5.91        9.43     10.86 o
   6   6   6        0.46        0.69     10.99 o
 -10   7   6        1.25        1.60     11.61 o
  -9   7   6        2.18        8.71     11.34 o
  -8   7   6       12.54       11.55     10.71 o
  -7   7   6        0.48        4.58      8.26 o
  -6   7   6      455.48      456.23     21.17 o
  -5   7   6        0.17        5.25      5.63 o
  -4   7   6       23.61       23.03      6.60 o
  -3   7   6       16.33        8.81      6.41 o
  -2   7   6      121.21      141.87     11.14 o
  -1   7   6      174.55      160.77     11.15 o
   0   7   6      642.26      612.36     17.66 o
   1   7   6       17.92        4.61      9.40 o
   2   7   6       23.48       18.96      9.73 o
   3   7   6        1.27        2.90     10.12 o
   4   7   6       25.98       29.43     11.08 o
   5   7   6        2.85       -0.62     11.21 o
   6   7   6       17.87       20.99     12.04 o
  -9   8   6        0.46        5.07     11.47 o
  -8   8   6        0.01        3.24     17.87 o
  -7   8   6       24.89       26.42     18.98 o
  -6   8   6       37.63       39.53     18.54 o
  -5   8   6       39.65       34.78      6.01 o
  -4   8   6       10.13        9.78      6.54 o
  -3   8   6       11.63        9.65      6.30 o
  -2   8   6       12.58       12.77      6.29 o
  -1   8   6       40.71       46.05      7.09 o
   0   8   6       19.28       21.37      8.45 o
   1   8   6       46.62       48.13      9.55 o
   2   8   6       21.46       10.51      8.99 o
   3   8   6        3.66        9.73     10.80 o
   4   8   6        1.97        5.03     11.22 o
  -8   9   6       15.51        1.97     18.59 o
  -7   9   6        5.29       -0.79     19.23 o
  -6   9   6        2.01        2.29     18.45 o
  -5   9   6       26.25       21.41     18.42 o
  -4   9   6       17.57       21.97     18.59 o
  -3   9   6        0.04        0.53      7.58 o
  -2   9   6        0.94        2.70      7.21 o
  -1   9   6       17.56       12.64      7.32 o
   0   9   6        4.66       22.22     19.30 o
   1   9   6        5.43        5.49     16.55 o
   2   9   6        1.68        4.22     16.75 o
   3   9   6        2.27        8.81     17.52 o
  -7  10   6        0.55        2.11     19.19 o
  -6  10   6       31.13       23.29     18.33 o
  -5  10   6        0.66        0.32     19.67 o
  -4  10   6       21.46        4.66     20.21 o
  -3  10   6       21.35       34.92     20.44 o
  -2  10   6        0.15        1.18     17.45 o
  -1  10   6        0.87       -3.68     16.69 o
   0  10   6       16.08       12.91     16.66 o
   1  10   6        1.28       -0.65     19.77 o
  -3  11   6        2.35        1.76     19.19 o
  -2 -13   7        0.35       14.07     16.64 o
  -1 -13   7        3.60        0.72     16.50 o
   0 -13   7        2.47        3.34     16.52 o
  -5 -12   7       17.56       31.45     17.94 o
  -4 -12   7       16.56       23.57     16.94 o
  -3 -12   7        0.71        3.43     18.24 o
  -2 -12   7        5.62       -3.99     17.64 o
  -1 -12   7        4.66       10.78     15.20 o
   0 -12   7        0.18       -0.02     16.69 o
   1 -12   7       21.69       25.72     17.13 o
   2 -12   7        7.17       10.61      8.75 o
   3 -12   7       18.47       19.77      9.13 o
  -6 -11   7        2.04        7.42     17.89 o
  -5 -11   7        0.21       -3.80     18.15 o
  -4 -11   7        5.47       11.09      7.41 o
  -3 -11   7        2.71        0.08      7.53 o
  -2 -11   7        0.02        1.70      7.60 o
  -1 -11   7        0.43        2.85      7.47 o
   0 -11   7        0.41        4.18      7.56 o
   1 -11   7        4.16        5.30      8.25 o
   2 -11   7        0.12        2.66      8.80 o
   3 -11   7        6.72        8.72      8.89 o
   4 -11   7        0.56        3.13     13.12 o
  -8 -10   7        6.44        5.82     17.03 o
  -7 -10   7        6.49       15.23     17.77 o
  -6 -10   7        4.28        9.20     15.97 o
  -5 -10   7        4.40        6.09      7.99 o
  -4 -10   7        1.13        2.11      7.88 o
  -3 -10   7       33.88       27.58      8.40 o
  -2 -10   7        0.09       -0.60      7.85 o
  -1 -10   7        1.29        1.16      8.08 o
   0 -10   7        7.29       11.02      8.63 o
   1 -10   7       21.81       18.77      9.05 o
   2 -10   7       36.97       35.42      9.72 o
   3 -10   7        1.37        2.48     13.35 o
   5 -10   7        1.55       -6.56     19.33 o
   6 -10   7        0.07       -0.95     19.72 o
  -9  -9   7        8.32       18.01     17.59 o
  -8  -9   7       32.11       25.40     17.94 o
  -7  -9   7        1.23        0.65     15.92 o
  -6  -9   7        0.07       -0.62      9.31 o
  -5  -9   7        2.03        4.85      6.71 o
  -4  -9   7        1.90        0.27      7.96 o
  -3  -9   7        8.61       12.16      8.23 o
  -2  -9   7       47.08       44.19      9.06 o
  -1  -9   7        2.67        1.54      8.38 o
   0  -9   7        4.55        6.94      8.28 o
   1  -9   7       35.36       31.30      9.39 o
   2  -9   7       32.29       37.39      9.97 o
   3  -9   7        1.18       -0.28     11.38 o
   4  -9   7        1.07        0.63      9.26 o
   5  -9   7        0.69        3.48     19.33 o
   6  -9   7        1.48        0.90     19.98 o
   7  -9   7        0.75        3.13     21.46 o
  -9  -8   7      117.10      134.43     21.00 o
  -8  -8   7      106.60      105.51     20.39 o
  -7  -8   7        0.14       -1.67      9.52 o
  -6  -8   7        8.56       11.54      9.47 o
  -5  -8   7        9.86       12.61      6.97 o
  -4  -8   7        2.67        4.84      8.94 o
  -3  -8   7       44.55       30.05      9.50 o
  -2  -8   7        1.04        3.23      8.33 o
  -1  -8   7        4.79        4.70      8.71 o
   0  -8   7        5.30        3.48      8.93 o
   1  -8   7        4.55        4.46      7.37 o
   2  -8   7        9.10        9.08     11.15 o
   3  -8   7        3.40        0.26      9.31 o
   4  -8   7       16.24        8.36      8.76 o
   5  -8   7        8.56       17.89     18.52 o
   6  -8   7        0.06       -3.01     19.10 o
   7  -8   7        2.04        7.53     18.77 o
 -10  -7   7        0.15        3.85     17.19 o
  -7  -7   7        0.52       -1.57      9.94 o
  -6  -7   7       34.80       34.01     10.38 o
  -5  -7   7       27.20       23.34      7.64 o
  -4  -7   7       22.48       24.83      7.83 o
  -3  -7   7       10.77        8.98      7.56 o
  -2  -7   7       13.05       11.32      7.37 o
  -1  -7   7       56.08       63.13      7.40 o
   0  -7   7       23.13       22.15      7.91 o
   1  -7   7       26.51       24.58      7.89 o
   2  -7   7        1.66        2.03      8.98 o
   3  -7   7       30.53       23.65      9.27 o
   4  -7   7        1.00        8.06     17.22 o
   5  -7   7       20.84       19.72      7.55 o
   6  -7   7        1.92       14.74     18.38 o
   7  -7   7        5.92        6.67     20.35 o
   8  -7   7        2.05        1.41     18.98 o
 -11  -6   7        9.27        4.57     18.08 o
 -10  -6   7       17.69       20.14     16.73 o
  -9  -6   7       17.81       23.24     16.22 o
  -8  -6   7       46.95       41.83     15.09 o
  -7  -6   7       15.37       16.82     14.32 o
  -6  -6   7       46.44       40.69     14.44 o
  -5  -6   7       21.98       17.53      9.41 o
  -4  -6   7        1.12        2.23      8.90 o
  -3  -6   7        4.61        7.13      7.43 o
  -2  -6   7       18.45       19.39      7.54 o
  -1  -6   7       41.12       33.00      7.85 o
   0  -6   7        0.65        1.37      7.18 o
   1  -6   7      195.02      180.85     11.85 o
   2  -6   7       78.65       82.17      8.46 o
   3  -6   7        0.05        4.94     14.99 o
   4  -6   7        4.24        9.57      7.47 o
   5  -6   7        4.57        5.32      6.34 o
   6  -6   7        9.25       20.00     17.54 o
   7  -6   7       21.03       14.09     18.35 o
   8  -6   7       20.42       26.28     21.55 o
 -11  -5   7        0.02        1.37     16.34 o
 -10  -5   7       78.90       93.18     19.10 o
  -9  -5   7        3.40        9.41     15.11 o
  -8  -5   7       59.84       64.68     15.92 o
  -7  -5   7      127.41      143.26     17.94 o
  -6  -5   7      299.26      299.96     14.70 o
  -5  -5   7      292.27      295.58     13.94 o
  -4  -5   7        2.03        1.81      7.08 o
  -3  -5   7       16.32       25.96      6.32 o
  -2  -5   7       92.09       90.95      8.19 o
  -1  -5   7      356.67      353.33     11.16 o
   0  -5   7      161.27      140.82      8.90 o
   1  -5   7        9.02       13.88     12.26 o
   2  -5   7      223.58      240.34     23.20 o
   3  -5   7       27.04       26.23     10.07 o
   4  -5   7        0.74        0.57      7.18 o
   5  -5   7       18.39       18.47      6.57 o
   6  -5   7        0.62        2.53     16.22 o
   7  -5   7        8.73        7.39     18.75 o
   8  -5   7        9.50       23.92     19.26 o
 -12  -4   7       10.97        0.46     17.36 o
 -11  -4   7        2.34        7.83     15.13 o
 -10  -4   7        1.66       -0.19     14.78 o
  -9  -4   7        0.04       -0.25     13.81 o
  -8  -4   7        3.98        5.94      9.46 o
  -7  -4   7        0.43        5.54     13.58 o
  -6  -4   7       21.06       10.65      9.62 o
  -5  -4   7       99.73       98.02      8.82 o
  -4  -4   7       36.11       48.21      7.99 o
  -3  -4   7       24.35       30.42      6.94 o
  -2  -4   7       37.04       40.14      8.19 o
  -1  -4   7      870.55      862.51     14.47 o
   0  -4   7      167.69      175.86     11.22 o
   1  -4   7        7.99        1.21     11.31 o
   2  -4   7       33.74       29.25     11.91 o
   3  -4   7        0.43        0.38      6.48 o
   4  -4   7       13.79        8.43      6.21 o
   5  -4   7       32.88       40.52      6.93 o
   6  -4   7       22.37       21.03      6.98 o
   7  -4   7        6.77       14.21     19.00 o
   8  -4   7        2.28       13.12     19.98 o
   9  -4   7        4.57        1.53     21.30 o
 -12  -3   7        0.67        7.65     16.75 o
 -11  -3   7       11.56       29.04     16.41 o
 -10  -3   7        0.09       -0.93     14.02 o
  -9  -3   7        3.12        7.40      9.85 o
  -8  -3   7      252.20      248.69     13.67 o
  -7  -3   7       15.37        9.44      9.31 o
  -6  -3   7      123.87      118.74      9.65 o
  -5  -3   7      165.01      171.83      9.94 o
  -4  -3   7        0.33       -0.48      8.10 o
  -3  -3   7      229.74      218.02      8.50 o
  -2  -3   7      685.31      722.42     14.42 o
  -1  -3   7      620.91      650.05     11.98 o
   0  -3   7       19.25        4.37      5.79 o
   1  -3   7       89.25       91.36      8.30 o
   2  -3   7        0.75       -0.76     10.54 o
   3  -3   7        7.52       14.16      6.37 o
   4  -3   7        6.79        5.78      5.93 o
   5  -3   7        3.99        6.24      6.30 o
   6  -3   7       30.32       34.76      4.64 o
   7  -3   7        1.28       -6.19     17.91 o
   8  -3   7        0.37       -1.78     18.10 o
   9  -3   7        0.68        2.18     19.51 o
 -12  -2   7       11.75       18.84     16.69 o
 -11  -2   7        6.23        1.32     15.50 o
 -10  -2   7        9.97        5.21     14.16 o
  -9  -2   7       31.51       45.91     10.11 o
  -8  -2   7        0.02        1.46      9.05 o
  -7  -2   7       22.90       28.05      7.21 o
  -6  -2   7      231.66      222.07      8.48 o
  -5  -2   7      120.98      133.74      6.93 o
  -4  -2   7       11.50        9.11     12.33 o
  -3  -2   7      201.46      191.51      9.56 o
  -2  -2   7      130.20      130.20      7.17 o
  -1  -2   7        0.13        3.00      5.65 o
   0  -2   7      225.03      226.52      7.35 o
   1  -2   7       33.72       38.56      6.68 o
   2  -2   7        2.56        7.00      7.19 o
   3  -2   7      127.45      133.23     13.72 o
   4  -2   7        0.06        1.94      8.73 o
   5  -2   7        0.43       -3.68     15.32 o
   6  -2   7       16.72       18.55      4.81 o
   7  -2   7       50.32       46.19     19.21 o
   8  -2   7       11.10       14.48     19.28 o
   9  -2   7        0.03       -2.32     19.21 o
 -12  -1   7        0.03       -5.28     16.22 o
 -11  -1   7       41.58       52.63     16.08 o
 -10  -1   7      141.27      142.73     17.61 o
  -9  -1   7       10.01       14.30     10.16 o
  -8  -1   7        9.07        6.41      8.71 o
  -7  -1   7       51.64       50.65      7.82 o
  -6  -1   7       69.38       80.21      6.66 o
  -5  -1   7      358.03      377.21     10.67 o
  -4  -1   7      107.69       95.82      7.21 o
  -3  -1   7       13.41       11.04      2.29 o
  -2  -1   7       83.44       70.43      3.45 o
  -1  -1   7       17.29       12.31      4.12 o
   0  -1   7        9.28       10.11      4.31 o
   1  -1   7       13.17       14.18      5.69 o
   2  -1   7       10.29       10.38      6.95 o
   3  -1   7        4.46        1.34     10.27 o
   4  -1   7       33.04       30.41      8.95 o
   5  -1   7        1.15        1.76      7.78 o
   6  -1   7       29.76       28.50      8.00 o
   7  -1   7      168.91      180.20     10.81 o
   8  -1   7       25.00       43.75     19.51 o
 -12   0   7        0.31       -3.57     15.71 o
 -11   0   7        3.12        3.59     14.76 o
 -10   0   7       33.56       37.63     14.07 o
  -9   0   7      111.91      106.65     11.32 o
  -8   0   7       17.72       23.64      8.93 o
  -7   0   7       71.59       79.94     17.61 o
  -6   0   7       10.33       14.02      6.27 o
  -5   0   7        0.75        1.66      4.98 o
  -4   0   7      155.45      151.74     16.08 o
  -3   0   7       85.66       81.90     14.18 o
  -2   0   7        3.43       -3.24     11.24 o
  -1   0   7      279.63      271.99     17.64 o
   0   0   7      175.03      176.57      9.49 o
   1   0   7        0.61        2.69      8.23 o
   2   0   7      164.50      184.76     13.23 o
   4   0   7        5.64       12.95      8.10 o
   5   0   7        7.44        8.45      8.18 o
   6   0   7        3.70        5.35      7.95 o
   7   0   7       16.83       23.11      7.71 o
   8   0   7       12.48       13.44     17.10 o
 -12   1   7        8.10       -2.87     15.99 o
 -11   1   7        4.73        6.26     14.85 o
 -10   1   7        1.28       10.17     12.75 o
  -9   1   7       30.42       32.94      9.50 o
  -8   1   7        8.55       20.55      8.80 o
  -7   1   7       16.86        4.31      7.87 o
  -6   1   7        6.45       -0.70      6.16 o
  -5   1   7       18.00       18.82      4.73 o
  -4   1   7        0.28        0.68      8.83 o
  -3   1   7      178.05      198.21     11.93 o
  -2   1   7        3.10       -4.63     11.91 o
  -1   1   7      509.92      483.36     21.55 o
   0   1   7      337.10      347.38     17.79 o
   1   1   7        0.62        2.46      7.49 o
   2   1   7      145.66      141.52     12.40 o
   4   1   7       28.94       24.08      9.12 o
   5   1   7       17.87       14.94      8.92 o
   6   1   7       68.50       78.83      9.89 o
   7   1   7        0.70       -0.82      7.88 o
   8   1   7        1.79      -11.19     17.03 o
 -12   2   7        4.42        3.48     16.04 o
 -11   2   7        0.04        3.87     15.32 o
 -10   2   7       14.61       20.11     14.16 o
  -9   2   7       43.94       45.30     10.71 o
  -8   2   7      444.51      502.52     16.24 o
  -7   2   7       90.75       80.81      9.24 o
  -6   2   7      270.12      267.95      9.28 o
  -5   2   7        8.55       15.46      4.68 o
  -4   2   7       18.74       27.26      9.32 o
  -3   2   7       17.47       19.74      8.57 o
  -2   2   7       12.08       15.60     12.84 o
  -1   2   7       19.59       17.24      3.44 o
   0   2   7       98.20       97.73      7.23 o
   1   2   7        0.02       -0.05      7.76 o
   2   2   7        0.73        9.36      9.59 o
   3   2   7       89.67      114.22     17.17 o
   4   2   7       26.18       22.89      9.60 o
   5   2   7       14.78        8.00      9.13 o
   6   2   7        0.56       -0.81      8.70 o
   7   2   7        0.00        0.00      8.51 o
   8   2   7        4.89        3.96     17.36 o
 -12   3   7        5.57        3.11     16.75 o
 -11   3   7        0.13       -8.60     14.60 o
 -10   3   7       46.81       59.44     15.76 o
  -9   3   7       45.36       39.47      9.40 o
  -8   3   7       78.29       84.06      7.35 o
  -7   3   7       21.00       24.12      5.74 o
  -6   3   7        0.20        0.49      4.37 o
  -5   3   7       21.74       23.95      4.57 o
  -4   3   7      183.99      189.08     12.73 o
  -3   3   7      133.13      118.95     15.18 o
  -2   3   7      707.54      623.77     13.86 o
  -1   3   7       85.34       80.84      5.81 o
   0   3   7        0.82        0.19      5.85 o
   1   3   7      137.20      149.97      9.43 o
   2   3   7       28.18       41.39     16.38 o
   3   3   7       38.11       49.51     11.17 o
   4   3   7      188.17      198.13     13.09 o
   5   3   7        3.35        6.19      9.99 o
   6   3   7        5.42       10.96      9.66 o
   7   3   7        7.22        6.40      9.35 o
 -11   4   7        6.42        3.38     14.99 o
 -10   4   7      176.16      206.73     19.33 o
  -9   4   7       68.17       65.47     13.99 o
  -8   4   7        0.75        1.30      6.09 o
  -7   4   7       26.90       31.31      5.91 o
  -6   4   7        6.33        7.80      6.08 o
  -5   4   7       10.03        7.22      5.14 o
  -4   4   7       47.79       42.23      4.92 o
  -3   4   7       44.72       49.30      5.38 o
  -2   4   7       88.79       77.50      6.96 o
  -1   4   7        9.66        5.26     13.14 o
   0   4   7      119.81      122.60      7.78 o
   1   4   7        2.14        5.02      6.79 o
   2   4   7        0.11        3.78     15.76 o
   3   4   7       60.59       57.67     10.46 o
   4   4   7        5.06        6.74     10.03 o
   5   4   7       25.49       28.39     10.37 o
   6   4   7        5.43        4.68      9.87 o
   7   4   7        5.26        2.62     10.12 o
 -11   5   7        0.88        3.71     14.76 o
 -10   5   7        0.03       -3.41     13.74 o
  -9   5   7        5.85        9.20     13.12 o
  -8   5   7        9.85       11.17      6.09 o
  -7   5   7        4.77        5.02      5.56 o
  -6   5   7       16.36       20.56      6.69 o
  -5   5   7      203.84      200.24      8.29 o
  -4   5   7      472.01      472.56     16.02 o
  -3   5   7        6.56        4.42      6.08 o
  -2   5   7        9.62       13.32      6.30 o
  -1   5   7      106.68       96.39      7.73 o
   0   5   7      132.98      128.48     22.90 o
   1   5   7      105.38       94.94     12.20 o
   2   5   7       33.94       30.41      8.32 o
   3   5   7        0.54        1.25      9.66 o
   4   5   7        1.63        1.87     10.12 o
   5   5   7        0.20       10.42     10.51 o
   6   5   7       10.99       14.65     10.52 o
 -10   6   7       15.56       29.87     14.32 o
  -9   6   7        1.99        7.02     12.91 o
  -8   6   7       13.29       12.53      6.91 o
  -7   6   7        2.30        2.04      6.79 o
  -6   6   7      222.78      220.78     13.53 o
  -5   6   7       23.29       15.89      5.87 o
  -4   6   7        0.07        2.86      5.97 o
  -3   6   7        8.11        7.91      6.25 o
  -2   6   7       12.83        6.56      6.14 o
  -1   6   7      236.33      230.85     10.60 o
   0   6   7      253.15      265.75     14.63 o
   1   6   7        9.38        8.55      9.91 o
   2   6   7       91.48       86.07      9.25 o
   3   6   7        1.36       -1.81      9.92 o
   4   6   7       18.32       26.81     10.55 o
   5   6   7        1.50        2.41     11.14 o
 -10   7   7       12.03       16.23     11.51 o
  -9   7   7       17.67       12.92     10.87 o
  -8   7   7        1.34        2.55     17.82 o
  -7   7   7        0.13        1.09     18.08 o
  -6   7   7       13.04       16.93      6.45 o
  -5   7   7       58.34       42.09      6.13 o
  -4   7   7       23.83       15.25      6.36 o
  -3   7   7       20.53       19.12      6.53 o
  -2   7   7        1.83       -0.46      6.23 o
  -1   7   7       71.34       66.92      7.71 o
   0   7   7        2.85        2.24      9.36 o
   1   7   7       53.70       61.54     11.06 o
   2   7   7        4.86        4.52      7.87 o
   3   7   7        0.30        2.02      7.88 o
   4   7   7        1.37        3.17     10.99 o
  -9   8   7        8.51        5.72     18.42 o
  -8   8   7        7.37       11.29     19.44 o
  -7   8   7        0.13        6.53     18.98 o
  -6   8   7        3.95        1.71      9.85 o
  -5   8   7       56.48       64.39     10.60 o
  -4   8   7        0.01        0.08      9.15 o
  -3   8   7        0.00        2.78      6.27 o
  -2   8   7        5.95        9.38      6.52 o
  -1   8   7        3.92       -0.63      8.96 o
   0   8   7       10.17       12.79      9.01 o
   1   8   7        0.15        0.19      9.05 o
   2   8   7        6.60       11.12      9.84 o
   3   8   7        1.44        5.58     10.91 o
  -7   9   7        0.73        8.85     19.70 o
  -6   9   7        2.73       11.10     18.93 o
  -5   9   7        4.17        2.16     19.79 o
  -4   9   7       25.70       31.69      9.21 o
  -3   9   7        0.68        0.88     18.03 o
  -2   9   7        1.90        2.46     19.95 o
  -1   9   7        4.42        4.63     20.14 o
   0   9   7        1.20       -1.07     17.73 o
   1   9   7        0.27        0.37     18.61 o
   2   9   7        0.44       19.70     18.54 o
  -5  10   7       15.58        3.96     19.14 o
  -4  10   7       62.99       62.50     21.25 o
  -3  10   7        2.07        8.30     18.75 o
  -2  10   7        4.48        3.55     20.56 o
  -1  10   7        3.34       23.20     19.84 o
  -4 -12   8        0.00      -13.05     19.26 o
  -3 -12   8        0.07        4.89     18.35 o
  -2 -12   8        2.05        5.17     17.13 o
  -1 -12   8        5.99        1.74     16.50 o
   0 -12   8        0.20       -0.09      8.10 o
   1 -12   8        0.03       -1.89      8.86 o
   2 -12   8        2.23       -0.14      9.32 o
  -6 -11   8       16.62       16.70      8.96 o
  -5 -11   8        7.32        7.02      8.56 o
  -4 -11   8        0.67        2.80      8.34 o
  -3 -11   8        1.50        0.42      7.92 o
  -2 -11   8        0.35        1.80      8.21 o
  -1 -11   8       14.64       17.32      8.74 o
   0 -11   8       12.50        9.36      8.28 o
   1 -11   8        0.08        2.43      8.97 o
   2 -11   8       15.09       12.10      9.52 o
   3 -11   8        0.18        7.65     12.98 o
  -7 -10   8       21.68       35.57     19.81 o
  -6 -10   8        2.77        4.91      9.44 o
  -5 -10   8        8.88        7.49      9.33 o
  -4 -10   8        9.36        4.97      8.34 o
  -3 -10   8        6.12        6.51      8.68 o
  -2 -10   8       16.25       15.18      8.79 o
  -1 -10   8        2.65        2.51      8.98 o
   0 -10   8        0.53       -0.41      9.01 o
   1 -10   8       13.39        8.88      9.73 o
   2 -10   8        2.18        4.43     13.30 o
   3 -10   8        4.40        5.08     14.02 o
   5 -10   8        0.19        2.09     20.53 o
  -8  -9   8        0.16       11.66     17.66 o
  -7  -9   8        2.09        5.50     10.21 o
  -6  -9   8        6.50       10.38     10.06 o
  -5  -9   8        1.04       -0.39      9.42 o
  -4  -9   8       13.34       11.14      9.38 o
  -3  -9   8       75.20       78.12     10.83 o
  -2  -9   8        0.55        1.95      8.72 o
  -1  -9   8        0.43       -0.51      8.87 o
   0  -9   8        1.91        3.27      9.19 o
   1  -9   8        0.91        5.49     13.46 o
   2  -9   8        0.03        5.68     13.65 o
   4  -9   8        0.33       -6.26     18.52 o
   5  -9   8        6.26       -0.05     19.79 o
   6  -9   8        0.57        2.41     20.88 o
  -8  -8   8       28.09       36.01     16.01 o
  -7  -8   8       21.39       24.40     14.44 o
  -6  -8   8        1.81        2.90      9.94 o
  -5  -8   8        1.08       -0.27      9.34 o
  -4  -8   8        0.53        2.08      8.82 o
  -3  -8   8        0.21       -3.14      9.42 o
  -2  -8   8       12.41       20.51     12.12 o
  -1  -8   8        2.14        4.75     13.07 o
   0  -8   8       30.67       42.13     14.78 o
   1  -8   8        6.55        5.68     13.49 o
   2  -8   8       17.82       16.51      9.31 o
   3  -8   8       12.20       17.09      9.15 o
   4  -8   8        1.46       12.14     17.94 o
   5  -8   8        0.57        3.62     17.31 o
   6  -8   8        0.02       -6.53     19.03 o
   7  -8   8        0.05        5.58     19.33 o
 -10  -7   8        0.12        5.35     16.36 o
  -8  -7   8       31.98       34.76     16.01 o
  -7  -7   8        4.25        4.61     13.95 o
  -6  -7   8       12.60       19.00     14.02 o
  -5  -7   8        6.24        3.57     13.07 o
  -4  -7   8       45.44       43.59     14.09 o
  -3  -7   8        0.22       -2.03      9.34 o
  -2  -7   8        1.28        4.37      8.98 o
  -1  -7   8       97.51       92.68     11.32 o
   0  -7   8       35.25       32.20     10.31 o
   1  -7   8       20.90       17.91      9.69 o
   2  -7   8       53.73       55.76     10.54 o
   3  -7   8       22.80       22.99      8.88 o
   4  -7   8        3.43        5.23      7.96 o
   5  -7   8        1.54       -1.00     17.33 o
   6  -7   8        2.02       -0.56     17.80 o
   7  -7   8        0.36        0.70     18.82 o
 -10  -6   8        6.40       12.75     16.11 o
  -9  -6   8        0.14       -3.36     10.51 o
  -8  -6   8       12.06       13.95     13.95 o
  -7  -6   8        0.81        0.37     13.23 o
  -6  -6   8       35.99       35.20     14.41 o
  -5  -6   8        0.00        1.37     13.97 o
  -4  -6   8        0.51        0.83      9.59 o
  -3  -6   8        2.82        6.86      9.04 o
  -2  -6   8        3.21        3.96      9.06 o
  -1  -6   8       47.13       31.73      7.93 o
   0  -6   8        8.61        6.93      7.44 o
   1  -6   8       44.46       36.98      7.92 o
   2  -6   8        0.81        3.54      7.23 o
   3  -6   8       12.40       14.33      8.53 o
   4  -6   8       43.62       27.35     17.08 o
   5  -6   8       23.59       20.02     17.19 o
   6  -6   8        0.78       20.05     18.68 o
   7  -6   8        7.87        6.77     19.19 o
 -11  -5   8       12.37       21.92     16.08 o
 -10  -5   8        7.04       13.65     15.41 o
  -9  -5   8       23.52       26.10     10.56 o
  -8  -5   8       51.96       57.99     10.84 o
  -7  -5   8        4.57        0.46     13.16 o
  -6  -5   8       17.98        9.57     13.37 o
  -5  -5   8       28.38       24.63     14.60 o
  -4  -5   8        4.79        8.18      9.61 o
  -3  -5   8       54.67       58.12      9.32 o
  -2  -5   8       95.95       86.97      8.68 o
  -1  -5   8      117.12      137.46      9.09 o
   0  -5   8        1.84        3.76      7.18 o
   1  -5   8      202.44      205.85      8.87 o
   2  -5   8       23.76       19.71      7.01 o
   3  -5   8        0.64        2.68      9.21 o
   4  -5   8        7.75        5.70     15.90 o
   5  -5   8       51.78       48.78      7.68 o
   6  -5   8       35.69       61.23     19.35 o
   7  -5   8        7.23       13.30     18.59 o
   8  -5   8        4.19        0.60     19.12 o
 -11  -4   8        0.07       -4.31     15.02 o
 -10  -4   8       10.09       18.75     14.76 o
  -9  -4   8       39.41       37.23     11.02 o
  -8  -4   8      118.20      117.06     12.08 o
  -7  -4   8        7.68        0.44     14.62 o
  -6  -4   8       71.87       77.10     16.29 o
  -5  -4   8       61.93       62.01     14.39 o
  -4  -4   8        7.52       13.24      9.53 o
  -3  -4   8        0.84        0.58      6.67 o
  -2  -4   8      215.81      205.00      9.42 o
  -1  -4   8        4.20        4.56      6.99 o
   0  -4   8      120.87      122.36      8.58 o
   1  -4   8        2.58        3.95      7.72 o
   2  -4   8        9.33        6.07      6.69 o
   3  -4   8        4.54        8.18      8.99 o
   4  -4   8        0.05       -0.42     14.97 o
   5  -4   8       11.01        9.36      6.73 o
   6  -4   8        2.58        9.27     16.73 o
   7  -4   8       20.31       16.57     18.56 o
   8  -4   8        2.49       -5.96     20.07 o
 -12  -3   8        3.95       -2.34     16.55 o
 -11  -3   8       15.72       11.10     14.60 o
 -10  -3   8       85.28       86.62     16.04 o
  -9  -3   8       84.63       94.62     12.03 o
  -8  -3   8       14.50       11.69      9.15 o
  -7  -3   8       14.28        9.66      8.47 o
  -6  -3   8        1.38       -0.13      8.18 o
  -5  -3   8        0.11        4.47     12.49 o
  -4  -3   8       24.75       27.38      7.99 o
  -3  -3   8       19.99       18.88      6.06 o
  -2  -3   8        2.54        3.08      6.25 o
  -1  -3   8       61.82       58.73      7.10 o
   0  -3   8       22.58       18.15      5.16 o
   1  -3   8       31.92       28.83      6.35 o
   2  -3   8        0.70        2.18      6.98 o
   3  -3   8        1.05        0.29      8.22 o
   4  -3   8       30.67       40.86      9.57 o
   5  -3   8        0.10        0.51      6.85 o
   6  -3   8       21.42       23.66      7.30 o
   7  -3   8       24.66       23.68     18.19 o
   8  -3   8        1.66       13.74     20.02 o
 -12  -2   8        2.69       -1.62     15.71 o
 -11  -2   8       19.25       10.01     14.34 o
 -10  -2   8       65.87       65.23     15.13 o
  -9  -2   8        0.40       -1.58      8.89 o
  -8  -2   8        4.80       12.17      8.73 o
  -7  -2   8       15.17       13.37      8.40 o
  -6  -2   8       30.27       29.63      7.54 o
  -5  -2   8        0.14       -0.04      6.25 o
  -4  -2   8      267.97      263.66      7.59 o
  -3  -2   8       34.84       38.99      5.69 o
  -2  -2   8       13.49        7.30      5.19 o
  -1  -2   8       59.81       64.83      6.70 o
   0  -2   8       15.30       21.96      5.30 o
   1  -2   8        0.01        2.91      6.34 o
   2  -2   8        4.70        5.77      9.13 o
   3  -2   8       15.92       15.08      8.17 o
   4  -2   8       25.03       29.15      9.24 o
   5  -2   8        0.70       -2.41     14.58 o
   6  -2   8        4.42        2.17      7.43 o
   7  -2   8        0.11        6.21     16.96 o
   8  -2   8        3.60       11.03     18.42 o
 -12  -1   8        0.04       -0.60     15.46 o
 -11  -1   8        7.28        8.09     14.51 o
 -10  -1   8       46.50       48.92     14.60 o
  -9  -1   8       14.11       13.13      9.60 o
  -8  -1   8        2.45        1.28      8.51 o
  -7  -1   8       11.82       11.33      7.95 o
  -6  -1   8       42.15       51.15      7.40 o
  -5  -1   8        2.43        2.74      5.09 o
  -4  -1   8       23.85       22.05      2.66 o
  -3  -1   8       11.15       24.73     13.26 o
  -2  -1   8       16.44       12.42     12.33 o
  -1  -1   8       14.06       17.18      4.18 o
   0  -1   8       39.15       36.66      4.89 o
   1  -1   8       75.52       76.43      6.99 o
   2  -1   8      236.67      249.53     14.67 o
   3  -1   8        7.33        2.91      7.73 o
   4  -1   8       15.26       10.37      8.36 o
   5  -1   8       21.33       20.89      8.36 o
   6  -1   8        4.08        4.81      8.14 o
   7  -1   8       19.79       20.74     17.89 o
   8  -1   8        2.95        1.53     18.61 o
 -12   0   8        0.13        5.19     14.53 o
 -11   0   8        5.44        1.32     13.86 o
 -10   0   8       13.59       14.07     12.63 o
  -9   0   8       31.56       29.44      9.66 o
  -8   0   8       93.23       83.69      9.38 o
  -7   0   8        2.62        5.70      7.48 o
  -6   0   8       14.87       28.76      6.12 o
  -5   0   8        0.37        0.76      3.08 o
  -4   0   8        3.39        0.78      9.28 o
  -3   0   8       19.09       19.74     13.44 o
  -2   0   8      159.46      162.01     17.84 o
  -1   0   8       67.44       66.86     15.43 o
   0   0   8        0.77        3.18      5.63 o
   1   0   8        2.58       -1.32      8.27 o
   2   0   8        4.08        7.25     10.13 o
   4   0   8        0.26        4.84     12.24 o
   5   0   8        0.42        3.68      8.37 o
   6   0   8        1.50        1.60      8.67 o
   7   0   8       17.86       13.88     16.34 o
 -12   1   8        1.07       -5.56     15.32 o
 -11   1   8        0.51       -5.35     13.86 o
 -10   1   8        1.96       -3.73     13.09 o
  -9   1   8        2.53       -3.49      9.45 o
  -8   1   8       51.74       44.41      9.57 o
  -7   1   8        0.01       -1.28      7.48 o
  -6   1   8      129.58      128.87      7.26 o
  -5   1   8       11.46       17.38     14.16 o
  -4   1   8      174.31      188.74     12.59 o
  -3   1   8      214.17      198.34     17.84 o
  -2   1   8        0.00       -0.81     14.02 o
  -1   1   8       23.41       22.50     13.46 o
   0   1   8       40.94       39.51     14.41 o
   1   1   8        0.50        3.43      6.66 o
   2   1   8       16.89       21.90      9.78 o
   3   1   8        1.19        0.07     11.24 o
   4   1   8       33.72       38.55      9.58 o
   5   1   8       61.79       62.65     10.29 o
   6   1   8       20.22       18.10      9.11 o
   7   1   8        2.08        1.34     15.90 o
 -12   2   8        1.87       -0.49     14.41 o
 -11   2   8        0.60        4.29     14.60 o
 -10   2   8       53.22       42.69     14.58 o
  -9   2   8       73.92       64.85     10.47 o
  -8   2   8       14.61       17.31      8.85 o
  -7   2   8       91.88       95.07      8.82 o
  -6   2   8        0.05        3.57      4.96 o
  -5   2   8       20.97       17.31     13.77 o
  -4   2   8        2.04        6.33      9.20 o
  -3   2   8       25.71       28.04     13.21 o
  -2   2   8      439.25      411.98     22.36 o
  -1   2   8        4.26        2.41      4.24 o
   0   2   8       58.30       58.44      8.82 o
   1   2   8        0.04        5.10      6.92 o
   3   2   8       24.03       19.75      9.52 o
   4   2   8       99.79      107.86     11.48 o
   5   2   8       14.96       11.02      9.77 o
   6   2   8        9.14       18.69      9.08 o
   7   2   8        2.26        3.38     16.36 o
 -11   3   8        4.37        2.53     13.56 o
 -10   3   8       10.50       15.55     13.26 o
  -9   3   8       19.00       24.00      9.44 o
  -8   3   8       31.94       33.45      8.80 o
  -7   3   8        4.75        1.27      7.04 o
  -6   3   8       30.94       27.58     14.25 o
  -5   3   8        1.72       -3.45     14.23 o
  -4   3   8        7.19        8.32      9.60 o
  -3   3   8       75.62       68.78     14.65 o
  -2   3   8        3.17        7.23     14.00 o
  -1   3   8       18.53       14.91      4.24 o
   0   3   8       66.44       79.10      7.49 o
   1   3   8       17.36       16.17      7.54 o
   2   3   8        5.25        8.09     16.43 o
   3   3   8      100.17       99.59     10.82 o
   4   3   8        1.03       -0.93      9.90 o
   5   3   8       12.25       16.72     10.02 o
   6   3   8        5.95        6.62      9.45 o
 -11   4   8       17.98       27.09     13.86 o
 -10   4   8       15.52       10.06     12.91 o
  -9   4   8        4.60        9.99      9.24 o
  -8   4   8        0.28        1.22      5.44 o
  -7   4   8       15.69       14.33      6.07 o
  -6   4   8        3.50        4.51      4.88 o
  -5   4   8       10.08        6.18      5.52 o
  -4   4   8      282.19      246.71     21.24 o
  -3   4   8       19.86       15.93      4.39 o
  -2   4   8       26.87       26.55      3.17 o
  -1   4   8       88.73       82.44      5.04 o
   0   4   8      169.73      157.44      9.22 o
   1   4   8        4.28       10.72     10.85 o
   2   4   8      174.11      175.64     11.61 o
   3   4   8        0.00        3.61      9.78 o
   4   4   8       21.83       26.95     10.69 o
   5   4   8        7.73        6.88     10.14 o
   6   4   8        0.17       -3.54     10.30 o
 -10   5   8        0.02       -1.46     12.93 o
  -9   5   8        8.97        3.73     11.49 o
  -8   5   8        0.53       -0.78      8.65 o
  -7   5   8        1.54        1.64      5.90 o
  -6   5   8        9.26        9.69      5.50 o
  -5   5   8       63.98       58.07      5.96 o
  -4   5   8      120.58      108.55      6.42 o
  -3   5   8        3.34        4.40      4.74 o
  -2   5   8       40.55       29.79      6.08 o
  -1   5   8       50.47       48.85      5.20 o
   0   5   8       47.44       44.47      7.32 o
   1   5   8      148.04      153.63     14.11 o
   2   5   8        1.18        1.84      7.85 o
   3   5   8        1.20        2.45      9.58 o
   4   5   8        1.65        4.07     10.42 o
   5   5   8        3.66        1.10     11.04 o
  -9   6   8       28.33       25.70     12.88 o
  -8   6   8       25.23       32.47     15.46 o
  -7   6   8       28.99       39.95     15.60 o
  -6   6   8       23.91       28.67     14.28 o
  -5   6   8       37.86       22.96      6.14 o
  -4   6   8       24.51       29.12      6.40 o
  -3   6   8       51.63       50.94      6.43 o
  -2   6   8       12.49       11.21      6.10 o
  -1   6   8       44.22       44.54      6.80 o
   0   6   8       60.48       52.27     11.75 o
   1   6   8        0.92        5.01      7.33 o
   2   6   8       45.74       52.63      8.67 o
   3   6   8        1.34        3.94      7.99 o
   4   6   8        0.63        1.46     10.66 o
  -9   7   8        9.63       17.94     19.10 o
  -8   7   8       56.63       72.16     20.23 o
  -7   7   8        1.48        4.30     10.85 o
  -6   7   8        7.06       13.03     10.38 o
  -5   7   8        8.09        7.41     10.01 o
  -4   7   8        1.36       -1.91     10.32 o
  -3   7   8        1.52        8.67      9.85 o
  -2   7   8        9.49       10.56      9.54 o
  -1   7   8        3.46        7.03     10.33 o
   0   7   8       16.63       13.07     10.54 o
   1   7   8        1.16       -2.05      7.96 o
   2   7   8        6.11        0.67      7.76 o
   3   7   8        0.01        2.08      8.10 o
  -8   8   8        9.32       13.81     19.00 o
  -7   8   8        1.52        3.41     18.47 o
  -6   8   8        3.18        1.54     10.68 o
  -5   8   8        0.25       -1.99      9.87 o
  -4   8   8        0.25        2.66      9.83 o
  -3   8   8        8.39       13.12      9.94 o
  -2   8   8       21.28       39.05     10.43 o
  -1   8   8        0.42       -2.88      9.25 o
   0   8   8        0.19        2.19      9.70 o
   1   8   8        0.04        4.23      7.39 o
   2   8   8        1.03        4.78     10.58 o
  -6   9   8        0.58       12.49     20.18 o
  -5   9   8        1.56       -6.23     19.95 o
  -4   9   8       21.14       23.85     20.79 o
  -3   9   8        1.10       -0.02     19.10 o
  -2   9   8       10.33        8.67     20.37 o
  -1   9   8        4.78       10.15     20.16 o
   0   9   8        3.28        5.52     19.21 o
  -3 -12   9        2.19        2.85     17.66 o
  -2 -12   9        0.39        6.07     17.87 o
  -1 -12   9        2.62       -4.03     17.45 o
   0 -12   9        0.13        5.59      9.12 o
  -5 -11   9        0.08       -1.62      9.44 o
  -4 -11   9        6.33        4.96      8.83 o
  -3 -11   9        3.89        2.78      9.35 o
  -2 -11   9        0.46        1.01      9.00 o
  -1 -11   9        0.43       -3.07      8.71 o
   0 -11   9        0.01       -0.46     12.47 o
   1 -11   9        0.21       -3.06     12.77 o
   2 -11   9        2.27        0.30     13.12 o
   3 -11   9        2.02        2.22     13.77 o
  -7 -10   9        7.28        6.95     12.05 o
  -6 -10   9        1.64        0.39      9.78 o
  -5 -10   9        7.60       12.35      9.65 o
  -4 -10   9       22.83       20.17      9.93 o
  -3 -10   9       11.53       10.19      9.40 o
  -2 -10   9        0.02        5.12     11.31 o
  -1 -10   9        1.89        6.16     12.26 o
   0 -10   9        0.04       -0.56     13.19 o
   1 -10   9        4.01        0.39     13.53 o
   2 -10   9        2.66       -0.23     14.39 o
   3 -10   9        5.05        4.19     15.62 o
  -8  -9   9       86.58       95.01     17.31 o
  -7  -9   9        3.62        3.31     13.39 o
  -6  -9   9        3.60        2.43     12.88 o
  -5  -9   9        0.01       -1.78     12.63 o
  -4  -9   9        3.12       -0.09     12.33 o
  -3  -9   9        0.25       -5.31     12.07 o
  -2  -9   9        0.05        8.04     12.65 o
  -1  -9   9        0.22       -2.76     12.72 o
   0  -9   9        0.00        1.23     13.32 o
   1  -9   9        1.36        4.33     14.23 o
   2  -9   9        0.74       -1.65     15.43 o
   4  -9   9        0.52       -8.06     19.14 o
   5  -9   9        0.11       -2.09     19.14 o
  -8  -8   9       16.20       16.04     15.53 o
  -7  -8   9        7.08       11.03     14.90 o
  -6  -8   9        5.13        9.22     14.04 o
  -5  -8   9        5.45        3.45     13.51 o
  -4  -8   9        3.35        1.85     13.65 o
  -3  -8   9        0.36        6.19     13.00 o
  -2  -8   9        4.66       10.82     13.37 o
  -1  -8   9        2.49        5.72     13.83 o
   0  -8   9        3.81        5.58     14.48 o
   1  -8   9       12.87        9.32     15.64 o
   2  -8   9        6.01       10.08     15.97 o
   3  -8   9        0.43       -6.00     16.13 o
   4  -8   9       17.80        4.40     18.12 o
   5  -8   9        5.14        8.32     17.94 o
   6  -8   9        0.58        0.51     20.21 o
 -10  -7   9        1.17       15.04     15.78 o
  -9  -7   9        1.03        1.88     15.13 o
  -8  -7   9        3.82        1.58     15.57 o
  -7  -7   9        6.38        1.55     14.67 o
  -6  -7   9        0.00        1.71     14.85 o
  -5  -7   9        0.25        6.93     14.37 o
  -4  -7   9        2.76        3.67      9.19 o
  -3  -7   9        2.93        4.64      9.33 o
  -2  -7   9       29.91       31.66     10.02 o
  -1  -7   9       21.77       25.77     10.15 o
   0  -7   9       52.22       50.40     10.73 o
   1  -7   9        8.88       22.06     15.69 o
   2  -7   9        3.34        8.71      9.52 o
   3  -7   9       16.04       12.62      9.17 o
   4  -7   9       13.96       13.77     17.98 o
   5  -7   9        2.34        7.37     16.96 o
   6  -7   9        1.53        7.90     19.28 o
 -10  -6   9       12.40       20.74     15.73 o
  -9  -6   9        4.54        7.57     10.37 o
  -8  -6   9        4.17        7.25     14.92 o
  -7  -6   9       11.98       20.88     14.39 o
  -6  -6   9       85.72       95.17     16.78 o
  -5  -6   9        4.53        6.63     13.32 o
  -4  -6   9        1.28        4.33      8.64 o
  -3  -6   9       12.03       18.18      9.01 o
  -2  -6   9        0.57       -1.37      9.17 o
  -1  -6   9      590.05      608.36     18.39 o
   0  -6   9      618.51      575.99     18.35 o
   1  -6   9       14.67       12.66      7.73 o
   2  -6   9        1.79        3.59      8.75 o
   3  -6   9        5.50       -1.56      8.76 o
   4  -6   9        0.09       -1.81     15.43 o
   5  -6   9        1.56       10.47     17.13 o
   6  -6   9        0.98        8.88     17.82 o
 -11  -5   9        5.60        8.25     14.55 o
 -10  -5   9        0.71        3.79     11.08 o
  -9  -5   9        4.48        2.50     10.19 o
  -8  -5   9       22.87       22.55     10.05 o
  -7  -5   9       64.79       71.07     16.20 o
  -6  -5   9        1.08        2.04     14.41 o
  -5  -5   9       13.80        7.90     14.53 o
  -4  -5   9        8.02       11.95      8.41 o
  -3  -5   9       45.44       47.46      9.29 o
  -2  -5   9      116.95       94.94     10.59 o
  -1  -5   9      360.52      335.06     31.50 o
   0  -5   9       15.43        6.03      7.65 o
   1  -5   9       57.64       55.75      6.94 o
   2  -5   9        0.32       -0.29      6.79 o
   3  -5   9        3.21        3.27      8.05 o
   4  -5   9        8.11        9.49      7.84 o
   5  -5   9        2.40       20.32     16.48 o
   6  -5   9        2.65        9.73     17.82 o
   7  -5   9        0.06       -3.43     18.63 o
 -11  -4   9       15.47       12.56     14.92 o
 -10  -4   9        0.01        4.33     10.77 o
  -9  -4   9       12.94       15.44      9.69 o
  -8  -4   9       17.15       17.49      9.29 o
  -7  -4   9        0.13        1.97      8.51 o
  -6  -4   9       71.31       64.21     16.24 o
  -5  -4   9       11.77       10.38     14.02 o
  -4  -4   9        1.42        0.38      7.72 o
  -3  -4   9        9.10       14.13      7.96 o
  -2  -4   9       97.98      110.10      9.62 o
  -1  -4   9       27.99       27.71      7.23 o
   0  -4   9       56.41       61.21      7.79 o
   1  -4   9       12.58        7.51      7.11 o
   2  -4   9        0.14       -1.31      6.48 o
   3  -4   9       13.24        9.04      6.46 o
   4  -4   9        7.20        9.54      7.95 o
   5  -4   9       17.40       22.90     15.97 o
   6  -4   9        0.05       -2.83     16.75 o
   7  -4   9        8.92       13.88     18.28 o
 -11  -3   9       68.63       59.46     15.60 o
 -10  -3   9       34.56       46.08     11.41 o
  -9  -3   9       11.24       14.52      9.32 o
  -8  -3   9       41.59       44.69      9.63 o
  -7  -3   9        1.82        4.99      7.99 o
  -6  -3   9        8.37        2.55      7.65 o
  -5  -3   9       19.93       26.28     15.62 o
  -4  -3   9        7.39        4.66      6.85 o
  -3  -3   9       90.39      102.35      8.21 o
  -2  -3   9       24.33       15.03      7.16 o
  -1  -3   9        6.57        7.40      6.04 o
   0  -3   9       11.95       11.80      6.45 o
   1  -3   9        1.30        1.46      6.58 o
   2  -3   9        3.23        1.93      7.57 o
   3  -3   9       11.44       13.29      6.48 o
   4  -3   9        7.21        9.13      7.91 o
   5  -3   9        2.88       -2.04     14.92 o
   6  -3   9        0.14       -2.55     16.92 o
   7  -3   9       13.07        9.99     18.21 o
 -11  -2   9        0.03        8.97     13.72 o
 -10  -2   9        1.58        3.72      9.92 o
  -9  -2   9        0.04       -0.46      9.34 o
  -8  -2   9       22.63       22.14      8.67 o
  -7  -2   9       46.14       43.22     15.36 o
  -6  -2   9        7.79        7.48      6.71 o
  -5  -2   9       20.97       18.08      4.32 o
  -4  -2   9      132.84      129.28      4.62 o
  -3  -2   9        0.48        0.51      3.71 o
  -2  -2   9        3.09        1.91      4.22 o
  -1  -2   9        2.37        4.20      5.47 o
   0  -2   9       12.20       12.70      5.03 o
   1  -2   9       32.71       30.19      6.13 o
   2  -2   9       44.23       45.54     10.96 o
   3  -2   9        2.95        6.22      7.95 o
   4  -2   9       32.55       31.96     13.86 o
   5  -2   9        0.98       -4.40     14.85 o
   6  -2   9       33.34       51.28     17.82 o
   7  -2   9       43.79       46.46     19.23 o
 -11  -1   9        4.47       -1.67     13.16 o
 -10  -1   9       21.67       21.58     10.26 o
  -9  -1   9        0.34       -1.71      9.14 o
  -8  -1   9       22.44       24.27      8.58 o
  -7  -1   9        0.79       -3.31      7.09 o
  -6  -1   9        1.24        2.50      5.44 o
  -5  -1   9       21.60       14.35      2.36 o
  -4  -1   9        5.22        2.11     14.21 o
  -3  -1   9      198.20      191.97     19.05 o
  -2  -1   9       28.06       27.21     14.55 o
  -1  -1   9        0.88       10.13     15.11 o
   0  -1   9        5.59        6.16      4.40 o
   1  -1   9        0.56        0.41      5.35 o
   2  -1   9        4.08        1.27      9.25 o
   3  -1   9        0.37        0.94      7.65 o
   4  -1   9        0.73        4.73     12.68 o
   5  -1   9        0.27        5.71      8.66 o
   6  -1   9        0.05       -1.95      8.72 o
   7  -1   9        2.36        4.06     17.40 o
 -11   0   9        0.55       10.27     12.44 o
 -10   0   9       26.48       27.79      9.96 o
  -9   0   9        1.20        1.79      8.83 o
  -8   0   9       16.82       12.97      7.96 o
  -7   0   9        4.48        3.45      6.54 o
  -6   0   9        1.86        0.37      3.48 o
  -5   0   9        3.29        5.63     15.04 o
  -4   0   9      114.14      116.03     16.59 o
  -3   0   9      149.00      150.91     16.87 o
  -2   0   9       24.17       13.81     14.88 o
  -1   0   9       15.78       11.77     14.32 o
   0   0   9       55.72       54.78      6.24 o
   1   0   9       31.90       34.63      7.83 o
   3   0   9        0.97        1.69     12.05 o
   4   0   9        2.89        8.27     13.16 o
   5   0   9        7.06        7.04      9.29 o
   6   0   9        7.38        5.07      9.03 o
   7   0   9        0.11        4.38     16.85 o
 -11   1   9        0.59        0.76     12.58 o
 -10   1   9       71.31       69.03     10.83 o
  -9   1   9       60.01       58.90      9.63 o
  -8   1   9      779.39      799.24     18.68 o
  -7   1   9       63.95       71.24      6.71 o
  -6   1   9        2.08        4.43     13.30 o
  -5   1   9        1.53       -4.22     13.09 o
  -4   1   9       36.28       29.85     13.21 o
  -3   1   9        2.74        0.16     12.75 o
  -2   1   9       60.93       47.55     15.73 o
  -1   1   9       69.21       65.84     15.92 o
   0   1   9       15.10       14.09      5.22 o
   1   1   9       30.69       23.72      7.53 o
   3   1   9       27.62       29.13     11.82 o
   4   1   9        0.00        0.15      9.25 o
   5   1   9        4.77        4.01      9.36 o
   6   1   9       30.65       33.68     15.49 o
 -10   2   9        1.64        0.67      9.19 o
  -9   2   9      132.14      115.03     10.60 o
  -8   2   9       86.26       87.90      8.74 o
  -7   2   9       76.24       69.32      7.61 o
  -6   2   9        8.52       10.61     13.86 o
  -5   2   9        0.01       -4.98     14.37 o
  -4   2   9      203.29      223.21     19.93 o
  -3   2   9       83.60       89.17     16.34 o
  -2   2   9       32.66       31.38     15.32 o
  -1   2   9       18.59       22.80     15.57 o
   0   2   9        1.80        1.68      5.16 o
   1   2   9        6.54        6.68      6.80 o
   3   2   9        0.01       -0.20      8.91 o
   4   2   9        1.49        6.91      9.27 o
   5   2   9        8.98       10.55      9.86 o
   6   2   9       14.23       13.95      9.38 o
 -10   3   9       46.90       63.70     17.31 o
  -9   3   9       10.91       25.46      8.54 o
  -8   3   9        0.56        3.14      7.09 o
  -7   3   9       32.79       33.35     14.99 o
  -6   3   9       88.24      115.61     17.59 o
  -5   3   9        5.66        4.06     13.79 o
  -4   3   9      284.01      276.67     21.18 o
  -3   3   9       25.21       25.33     14.48 o
  -2   3   9        0.08        2.41     14.30 o
  -1   3   9       20.64       21.19      2.30 o
   0   3   9       47.37       56.34      6.50 o
   1   3   9        0.86        3.54      6.86 o
   2   3   9        0.01        3.96     11.98 o
   3   3   9       11.81        9.27      9.49 o
   4   3   9       56.96       48.65     10.67 o
   5   3   9        9.17        6.94     10.18 o
  -9   4   9       31.05       36.17     16.24 o
  -8   4   9        5.05       10.78     15.36 o
  -7   4   9        1.13       -1.39     14.51 o
  -6   4   9       54.34       59.07     16.29 o
  -5   4   9        3.00       12.93     14.69 o
  -4   4   9       57.54       52.28     16.01 o
  -3   4   9        0.90       -0.51     14.02 o
  -2   4   9        4.66        7.76     13.21 o
  -1   4   9       15.33       10.34      3.41 o
   0   4   9      111.25      120.36      8.36 o
   1   4   9        0.17        1.45     11.52 o
   2   4   9       13.23       14.77      8.08 o
   3   4   9        1.79       -0.29      9.63 o
   4   4   9        3.55        6.56     10.56 o
   5   4   9        2.77       -5.50     10.49 o
  -9   5   9        2.21        9.04     16.24 o
  -8   5   9       14.90       30.06     16.69 o
  -7   5   9        2.05        5.31     14.76 o
  -6   5   9      320.90      382.14     24.33 o
  -5   5   9        0.18       -7.16     14.16 o
  -4   5   9        8.20       13.79     13.77 o
  -3   5   9       25.90       19.44      3.15 o
  -2   5   9       28.01       27.50      3.41 o
  -1   5   9      230.53      229.80     10.24 o
   0   5   9      255.57      266.21     10.30 o
   1   5   9        3.52        1.10     11.95 o
   2   5   9        8.47        7.91      7.86 o
   3   5   9        0.29        3.39      8.50 o
   4   5   9        5.43        3.70     10.92 o
  -8   6   9        1.47        0.12     15.11 o
  -7   6   9       20.27       25.24     15.29 o
  -6   6   9       32.79       45.88     15.78 o
  -5   6   9        0.71       -1.37     13.44 o
  -4   6   9        6.51        5.91     13.37 o
  -3   6   9        0.40        3.03     11.02 o
  -2   6   9       10.31       12.11      5.39 o
  -1   6   9        3.75        9.24      6.11 o
   0   6   9        1.38       -0.21     11.31 o
   1   6   9       30.61       26.82      7.80 o
   2   6   9        7.59        5.49      7.91 o
   3   6   9        2.09        1.49      8.68 o
  -8   7   9        1.92        7.74     11.51 o
  -7   7   9        0.39        7.19     11.54 o
  -6   7   9        9.04       12.65     10.95 o
  -5   7   9       18.28       23.19     11.35 o
  -4   7   9        3.31        3.14     10.44 o
  -3   7   9        1.27        5.26     10.88 o
  -2   7   9        2.40        5.35     10.01 o
  -1   7   9        5.11        8.60     10.43 o
   0   7   9        9.54        9.73     10.63 o
   1   7   9        2.25       -3.98     11.09 o
  -6   8   9       20.76       34.49     11.27 o
  -5   8   9        2.08        6.67     10.35 o
  -4   8   9        6.29        5.75     10.30 o
  -3   8   9       11.92       13.31     10.58 o
  -2   8   9        1.83       -2.61      9.88 o
  -1   8   9        0.59       -6.33     19.10 o
   0   8   9        8.21        7.93     20.44 o
  -4 -11  10        0.16        3.41     11.45 o
  -3 -11  10        2.66        1.07     11.59 o
  -2 -11  10        1.90       -1.30     11.89 o
  -1 -11  10        1.28        0.28     11.68 o
   0 -11  10        3.01        7.02     12.79 o
   1 -11  10        7.26       -2.48     13.83 o
  -6 -10  10        2.07       -1.90     13.37 o
  -5 -10  10        1.06        0.39     12.61 o
  -4 -10  10        2.78        7.44     12.58 o
  -3 -10  10        5.21        8.97     12.58 o
  -2 -10  10        0.31        7.65     12.84 o
  -1 -10  10        0.64        2.62     13.51 o
   0 -10  10        0.24       -2.43     14.41 o
   1 -10  10        0.00        2.94     14.99 o
   2 -10  10        0.34        3.59     15.87 o
   3 -10  10        0.61       13.21     16.38 o
  -7  -9  10        1.45       -1.51     15.23 o
  -6  -9  10        3.65        8.64     14.44 o
  -5  -9  10        4.57        1.44     14.37 o
  -4  -9  10        5.54       10.91     14.18 o
  -3  -9  10        0.12        2.20     13.63 o
  -2  -9  10        5.60        6.12     13.97 o
  -1  -9  10        0.80       -4.87     14.78 o
   0  -9  10        4.74       11.19     15.43 o
   1  -9  10        1.48        5.01     16.06 o
   2  -9  10        0.41        8.16     16.69 o
   3  -9  10        5.73       -1.11     16.80 o
   4  -9  10        0.98       -1.30     18.52 o
  -8  -8  10        7.10        7.11     15.73 o
  -7  -8  10        2.55        1.25     15.36 o
  -6  -8  10       14.46       17.01     15.11 o
  -5  -8  10        2.87        3.17     15.29 o
  -4  -8  10        0.00       -3.38     14.60 o
  -3  -8  10        0.02       12.51     14.62 o
  -2  -8  10        5.21        2.41     14.30 o
  -1  -8  10        0.65       -1.83     15.23 o
   0  -8  10        8.14        6.81     15.27 o
   1  -8  10       34.96       28.99     16.80 o
   2  -8  10        5.56        1.02     16.43 o
   4  -8  10        2.03       -3.64     17.73 o
  -9  -7  10        0.64        2.43     15.41 o
  -8  -7  10        4.05        3.57     15.55 o
  -7  -7  10       27.38       20.07     15.76 o
  -6  -7  10       18.18       21.53     15.18 o
  -5  -7  10       40.02       39.07     15.39 o
  -4  -7  10        0.97       -0.30      9.34 o
  -3  -7  10        4.56        5.32      8.89 o
  -2  -7  10       32.91       26.52     10.20 o
  -1  -7  10       46.97       39.67     10.34 o
   0  -7  10       22.50        7.72     15.23 o
   1  -7  10        1.02        9.18     16.38 o
   2  -7  10       19.30       30.36     17.87 o
   3  -7  10        1.99       -5.77     15.57 o
   4  -7  10        1.02        5.86     16.78 o
   5  -7  10        1.15        3.13     17.50 o
 -10  -6  10        0.78        3.41     10.92 o
  -9  -6  10        0.64       -2.26     10.60 o
  -8  -6  10        4.10        0.19     15.34 o
  -7  -6  10        4.32       -1.16     14.53 o
  -6  -6  10        0.70        9.66     14.95 o
  -5  -6  10        6.13        2.65      8.98 o
  -4  -6  10        1.16        7.40      8.48 o
  -3  -6  10        8.10       10.09      8.75 o
  -2  -6  10        5.79        2.39      9.06 o
  -1  -6  10      118.52      121.54     11.64 o
   0  -6  10       23.30       12.04      9.32 o
   1  -6  10        5.08        6.82      9.12 o
   2  -6  10        1.79       -1.02     10.34 o
   3  -6  10        0.12        5.08     14.53 o
   4  -6  10        0.55        1.76     16.24 o
   5  -6  10        5.27       13.63     16.64 o
 -10  -5  10        0.02        0.78     10.10 o
  -9  -5  10        2.84        0.92     10.10 o
  -8  -5  10       44.63       58.07     10.65 o
  -7  -5  10        8.77       -4.68     14.95 o
  -6  -5  10       26.00       35.94     15.09 o
  -5  -5  10       14.76       13.68      8.47 o
  -4  -5  10        0.80        1.44      8.28 o
  -3  -5  10       64.07       60.46      9.63 o
  -2  -5  10       66.97       61.11      9.78 o
  -1  -5  10       81.53       73.21     10.41 o
   0  -5  10        1.16        1.93      8.37 o
   1  -5  10        3.72        5.12      8.62 o
   2  -5  10        0.33       -0.78      8.05 o
   3  -5  10        1.83       -4.31     14.02 o
   4  -5  10        0.83        8.25     14.99 o
   5  -5  10        0.63       11.05     16.13 o
   6  -5  10        5.46       12.58     17.40 o
 -10  -4  10        6.14        4.57      9.98 o
  -9  -4  10        0.02        1.63      9.95 o
  -8  -4  10        1.23        3.29      8.86 o
  -7  -4  10       11.10       12.13      8.31 o
  -6  -4  10       85.73       75.13     17.66 o
  -5  -4  10       18.34       22.20      7.77 o
  -4  -4  10        4.28        3.81      7.66 o
  -3  -4  10       34.01       33.35     10.46 o
  -2  -4  10       49.28       50.71      8.63 o
  -1  -4  10        5.96       11.41      7.69 o
   0  -4  10        7.52        6.85      7.70 o
   1  -4  10        0.13        1.00      8.00 o
   2  -4  10        3.27        1.24      8.15 o
   3  -4  10       11.64       22.11     13.70 o
   4  -4  10        0.27        1.99     14.90 o
   5  -4  10        1.60        1.62     15.80 o
   6  -4  10        5.49        9.27     17.31 o
 -11  -3  10       23.14       24.98     11.41 o
 -10  -3  10       45.66       44.56     10.97 o
  -9  -3  10        6.06        4.01      8.72 o
  -8  -3  10        1.46        0.61      8.19 o
  -7  -3  10       12.92       11.01      7.67 o
  -6  -3  10        0.75        6.33      6.89 o
  -5  -3  10       53.23       59.25      7.53 o
  -4  -3  10       20.97       16.96      6.13 o
  -3  -3  10        1.13        0.50      5.77 o
  -2  -3  10        1.18        3.57      6.12 o
  -1  -3  10        5.58        3.14      6.87 o
   0  -3  10        1.63       -1.03      7.35 o
   1  -3  10        1.51        6.69      7.62 o
   2  -3  10        0.06        3.21      6.88 o
   3  -3  10        0.68        2.98      6.36 o
   4  -3  10        0.15        1.90     14.62 o
   5  -3  10        1.55       -3.50     15.11 o
   6  -3  10       21.70       19.49     16.71 o
 -11  -2  10        0.03        4.35     10.28 o
 -10  -2  10        7.24       10.83      9.45 o
  -9  -2  10       45.60       53.62      9.91 o
  -8  -2  10        0.04        4.93      7.78 o
  -7  -2  10       27.03       22.55      7.15 o
  -6  -2  10        0.22       -0.57      3.87 o
  -5  -2  10        1.22        1.91      2.56 o
  -4  -2  10       41.01       35.57     16.92 o
  -3  -2  10       18.70       13.63     14.55 o
  -2  -2  10        1.02        1.83      3.07 o
  -1  -2  10       15.56       17.36      5.36 o
   0  -2  10       19.56       12.15      6.74 o
   1  -2  10        1.57        3.99      5.68 o
   2  -2  10       21.72       14.14      9.06 o
   3  -2  10       17.77       16.39      7.78 o
   4  -2  10        2.28        3.57     13.53 o
   5  -2  10        1.50        4.45     14.74 o
   6  -2  10        8.63        3.75     16.18 o
 -11  -1  10        3.68       -0.81     18.12 o
 -10  -1  10        0.66       -0.21      9.05 o
  -9  -1  10        4.51        6.63      8.46 o
  -8  -1  10        1.05        1.45      7.11 o
  -7  -1  10       13.68       13.60      5.45 o
  -6  -1  10        1.87       -2.92     15.34 o
  -5  -1  10        1.32       -0.30     14.60 o
  -4  -1  10        9.98       13.51     15.32 o
  -3  -1  10       30.17       31.82     14.11 o
  -2  -1  10        7.02       -4.50     16.22 o
  -1  -1  10       61.51       73.67     18.77 o
   0  -1  10       37.28       32.49      6.42 o
   1  -1  10        7.98       10.63      7.21 o
   3  -1  10        0.06        2.02     12.44 o
   4  -1  10        2.63        7.58     13.49 o
   5  -1  10        6.36        6.87      9.40 o
   6  -1  10       10.20       12.33     15.80 o
 -11   0  10        0.20       -4.47     16.06 o
 -10   0  10        4.76        2.62     15.64 o
  -9   0  10       51.46       57.99      9.30 o
  -8   0  10      162.51      166.70      9.20 o
  -7   0  10       18.96       14.90      9.26 o
  -6   0  10       48.24       50.73     15.64 o
  -5   0  10        2.81        2.18     15.04 o
  -4   0  10        6.76        4.36     13.93 o
  -3   0  10        4.82       15.11     14.78 o
  -2   0  10       14.52       11.52     15.41 o
  -1   0  10        7.82        9.11     15.02 o
   0   0  10       14.11       16.88      5.09 o
   1   0  10        5.11        6.90      7.08 o
   3   0  10       10.77       17.82     12.51 o
   4   0  10        8.63        8.28      9.51 o
   5   0  10        8.13        7.10      9.59 o
 -11   1  10        1.57        0.83     17.68 o
 -10   1  10       19.27       31.19     18.63 o
  -9   1  10       56.98       62.08     18.49 o
  -8   1  10       47.50       60.83     18.17 o
  -7   1  10        4.63       -1.04     14.46 o
  -6   1  10        3.63       11.86     14.21 o
  -5   1  10        0.01       -2.04     15.20 o
  -4   1  10       21.26       16.24     13.95 o
  -3   1  10       62.24       63.59     16.45 o
  -2   1  10       98.94       90.03     17.87 o
  -1   1  10       20.03       15.99     15.29 o
   0   1  10        4.40        5.99      6.14 o
   1   1  10       44.98       49.99      8.40 o
   2   1  10        2.80        7.14     15.87 o
   3   1  10       15.80       25.79     12.26 o
   4   1  10       34.87       44.87     10.45 o
   5   1  10        1.79       -0.17      9.64 o
 -10   2  10       65.30       79.58     19.47 o
  -9   2  10       34.08       43.80     17.36 o
  -8   2  10        7.36       14.88     15.60 o
  -7   2  10       16.97       15.94     13.95 o
  -6   2  10        0.65        9.15     13.95 o
  -5   2  10        7.84        6.05     13.83 o
  -4   2  10        3.91        5.26     14.39 o
  -3   2  10       29.75       29.94     14.30 o
  -2   2  10       35.57       29.99     15.64 o
  -1   2  10        1.98       -3.15     15.25 o
   0   2  10       11.65        7.84      4.44 o
   1   2  10        7.37        6.31      6.83 o
   2   2  10        0.95        9.18     17.33 o
   3   2  10       36.48       35.93      9.85 o
   4   2  10        0.71        6.42     10.02 o
   5   2  10       11.69        8.15     10.28 o
 -10   3  10        0.78        2.69     17.15 o
  -9   3  10        3.94        9.15     16.20 o
  -8   3  10        6.23        9.04     14.99 o
  -7   3  10        0.00        4.70     15.13 o
  -6   3  10       24.17       30.06     16.31 o
  -5   3  10      161.71      151.37     19.40 o
  -4   3  10       98.16      103.73     17.70 o
  -3   3  10        2.71        8.32     14.44 o
  -2   3  10        0.02       -5.38     15.46 o
  -1   3  10       45.59       33.07     16.80 o
   0   3  10       53.89       53.93      5.84 o
   1   3  10       48.96       43.61      7.72 o
   2   3  10        6.83        7.47     12.28 o
   3   3  10        0.21        2.82      8.34 o
   4   3  10        3.21        6.76     10.09 o
  -9   4  10        0.06        3.85     15.29 o
  -8   4  10        7.66       16.31     14.99 o
  -7   4  10        4.00        4.17     15.64 o
  -6   4  10       70.17       94.34     18.08 o
  -5   4  10        3.56        1.90     15.57 o
  -4   4  10        1.85       -4.61     15.09 o
  -3   4  10        1.94        2.22     14.46 o
  -2   4  10       13.21       10.06     14.48 o
  -1   4  10      159.46      144.63     20.02 o
   0   4  10       94.42      111.63     14.61 o
   1   4  10        1.07       -0.58      6.41 o
   2   4  10       26.85       32.44      8.26 o
   3   4  10        0.37        2.92     12.91 o
  -9   5  10        6.54       -0.95     16.34 o
  -8   5  10        0.29       -1.04     15.99 o
  -7   5  10        0.68       -0.02     15.53 o
  -6   5  10        7.66        4.29     15.43 o
  -5   5  10       33.35       30.57     15.64 o
  -4   5  10        0.94       -2.76     14.62 o
  -3   5  10        2.16       12.61     14.62 o
  -2   5  10        0.38        1.18     14.32 o
  -1   5  10        8.07        9.79     11.71 o
   0   5  10        4.83       12.43     11.79 o
   1   5  10       17.49       13.82     12.63 o
   2   5  10        1.23       -0.42     12.23 o
  -8   6  10        0.53      -12.37     15.73 o
  -7   6  10        0.12        3.43     15.32 o
  -6   6  10       14.91        6.49     15.46 o
  -5   6  10       23.31       11.66     14.46 o
  -4   6  10        1.20        2.09     13.83 o
  -3   6  10        0.08        5.68     11.19 o
  -2   6  10        3.46        7.30     11.25 o
  -1   6  10        6.14       12.68     11.53 o
   0   6  10        0.50        5.32     11.97 o
   1   6  10        0.88        0.03     12.10 o
  -6   7  10        0.57        3.42     11.42 o
  -5   7  10        8.04       10.29     11.47 o
  -4   7  10       14.70       13.66     11.73 o
  -3   7  10        0.94        2.14     11.49 o
  -2   7  10        1.78        4.48     11.65 o
  -1   7  10        0.60        3.64     11.08 o
  -5 -10  11        0.83       -0.97     13.97 o
  -4 -10  11        2.27       -0.63     14.51 o
  -3 -10  11        1.17        2.73     14.44 o
  -2 -10  11        2.21        2.50     14.48 o
  -1 -10  11        0.03       -0.76     14.95 o
   0 -10  11        4.65       -0.42     15.94 o
   1 -10  11        1.03      -12.24     16.27 o
  -6  -9  11        1.29       -1.78     15.57 o
  -5  -9  11        3.77       -4.84     15.36 o
  -4  -9  11        4.80        5.82     14.92 o
  -3  -9  11        0.64       -6.47     15.13 o
  -2  -9  11        3.91        4.87     15.29 o
  -1  -9  11       11.22        6.79     15.76 o
   0  -9  11        2.26       -0.88     16.15 o
   1  -9  11        3.28        9.66     16.80 o
   2  -9  11        2.28        6.88     17.94 o
  -7  -8  11        0.10        1.48     15.34 o
  -6  -8  11        1.97       -3.13     15.46 o
  -5  -8  11        1.49       -2.22     15.73 o
  -4  -8  11        0.45       -3.99     15.32 o
  -3  -8  11        0.18       -1.18     15.41 o
  -2  -8  11       10.79       11.98     14.83 o
  -1  -8  11       20.90        5.10     16.01 o
   0  -8  11        1.37        7.58     16.13 o
   1  -8  11        8.08        2.97     15.69 o
   2  -8  11        1.30        3.45     17.82 o
   3  -8  11        1.36       16.38     18.38 o
  -8  -7  11        6.89        9.96     15.92 o
  -7  -7  11        0.07        3.80     15.13 o
  -6  -7  11        2.14       -6.98     15.06 o
  -5  -7  11        1.95       -2.64     14.58 o
  -4  -7  11        0.05       -3.27     15.41 o
  -3  -7  11        8.80       14.25     15.34 o
  -2  -7  11       32.49       15.41     15.97 o
  -1  -7  11       50.04       56.52     18.01 o
   0  -7  11        0.03       -1.34     16.15 o
   1  -7  11       31.62       35.87     16.99 o
   2  -7  11        1.11       14.76     17.68 o
   3  -7  11        1.57       -3.16     11.47 o
   4  -7  11        6.17        6.72     17.52 o
  -9  -6  11        8.62        6.16     10.63 o
  -8  -6  11       11.81        4.80     15.73 o
  -7  -6  11        2.27        7.58     15.18 o
  -6  -6  11       41.42       40.55     16.45 o
  -5  -6  11        7.57        2.55     14.37 o
  -4  -6  11        0.56        0.91      8.46 o
  -3  -6  11        2.66        5.09      8.81 o
  -2  -6  11       11.87        6.89      8.79 o
  -1  -6  11        0.08        2.09      9.05 o
   0  -6  11       25.96       17.92      9.50 o
   1  -6  11        0.58        8.85     17.10 o
   2  -6  11        3.61       13.28     18.31 o
   3  -6  11        0.28       -1.21     14.32 o
   4  -6  11        1.56        7.99     15.25 o
  -9  -5  11       21.37       16.37      9.95 o
  -8  -5  11        0.97        4.12      9.55 o
  -7  -5  11        5.35        7.81     14.92 o
  -6  -5  11        1.06       -0.56     14.76 o
  -5  -5  11        0.42       -1.78     15.36 o
  -4  -5  11        2.58        6.92      8.00 o
  -3  -5  11        2.82        3.51      7.97 o
  -2  -5  11        7.74        5.55      8.20 o
  -1  -5  11       17.82       22.40      8.42 o
   0  -5  11        2.95        3.96      8.68 o
   1  -5  11        3.44        0.60      8.93 o
   2  -5  11        0.03        0.04     10.86 o
   3  -5  11        1.60       -1.69     13.53 o
   4  -5  11        2.28       10.85     14.95 o
 -10  -4  11        6.89       -1.99     17.59 o
  -9  -4  11        1.66        6.18      8.85 o
  -8  -4  11        0.75       -0.06      8.69 o
  -7  -4  11        1.91        5.60      7.85 o
  -6  -4  11        2.19        4.20      7.35 o
  -5  -4  11        2.18        9.01     15.46 o
  -4  -4  11       19.56       23.01      7.26 o
  -3  -4  11        3.60       11.98      9.48 o
  -2  -4  11        5.81        4.89      7.03 o
  -1  -4  11        6.60        6.29      7.12 o
   0  -4  11        0.02       -2.27      7.57 o
   1  -4  11        0.22       -1.65     15.57 o
   2  -4  11        0.45        5.49      9.73 o
   3  -4  11        2.05       -2.04     13.32 o
   4  -4  11        1.22       10.45     15.16 o
   5  -4  11        0.77        4.06     15.90 o
 -10  -3  11       13.32       22.94     18.38 o
  -9  -3  11        2.33        5.75     16.99 o
  -8  -3  11        0.38        1.28      7.47 o
  -7  -3  11       13.62       15.08      7.02 o
  -6  -3  11        5.84        3.60      5.54 o
  -5  -3  11        1.05        0.82      3.30 o
  -4  -3  11        1.35        2.31      3.94 o
  -3  -3  11        0.07        1.53      4.00 o
  -2  -3  11        0.20       -3.73      4.95 o
  -1  -3  11        0.05        2.15      5.81 o
   0  -3  11        0.30        2.54      6.68 o
   1  -3  11       20.79       33.86     18.10 o
   2  -3  11       40.76       45.24     10.46 o
   3  -3  11        1.02        5.54     12.56 o
   4  -3  11        2.53        9.57     13.23 o
   5  -3  11        2.68        9.13     15.64 o
 -10  -2  11        0.43       -4.19     17.80 o
  -9  -2  11       27.46       29.78     16.94 o
  -8  -2  11       18.76       22.85     17.15 o
  -7  -2  11        4.02       -3.57     14.60 o
  -6  -2  11        1.57        4.59     13.86 o
  -5  -2  11        0.48       -0.83     13.83 o
  -4  -2  11        0.97        2.09     13.63 o
  -3  -2  11        3.91        5.03     13.97 o
  -2  -2  11       33.66       31.08     15.55 o
  -1  -2  11        2.09        4.01     17.36 o
   0  -2  11        0.34        3.29     17.68 o
   1  -2  11        7.34        8.99      7.74 o
   2  -2  11        0.84        2.70      8.99 o
   3  -2  11        2.01        2.71     12.35 o
   4  -2  11        0.33       -2.87     14.23 o
   5  -2  11        0.00       -6.00     14.51 o
 -10  -1  11        1.11        3.41     17.77 o
  -9  -1  11       10.32        5.12     15.76 o
  -8  -1  11       30.65       41.90     18.05 o
  -7  -1  11        0.07        1.95     14.69 o
  -6  -1  11       28.14       30.38     15.80 o
  -5  -1  11        0.20        2.94     14.76 o
  -4  -1  11       44.72       44.59     15.94 o
  -3  -1  11       47.86       45.00     16.08 o
  -2  -1  11        0.05        6.23     16.96 o
  -1  -1  11        3.12        3.06     15.16 o
   0  -1  11        4.35        8.34     16.55 o
   1  -1  11        0.08        3.64      6.98 o
   2  -1  11        3.21       11.84     17.38 o
   3  -1  11        0.25       -0.65     11.42 o
   4  -1  11        9.02       16.80     13.58 o
 -10   0  11       14.82       15.71     17.87 o
  -9   0  11       60.75       83.10     20.11 o
  -8   0  11       11.05       12.86     15.48 o
  -7   0  11       30.62       30.26     17.36 o
  -6   0  11        0.99        1.48     15.97 o
  -5   0  11        0.26        0.39     15.87 o
  -4   0  11        1.19        2.29     15.16 o
  -3   0  11       29.52       27.60     15.55 o
  -2   0  11       76.08       69.10     17.24 o
  -1   0  11        1.13        6.63     17.08 o
   0   0  11        5.95        2.92      3.72 o
   1   0  11        0.57        5.89      6.39 o
   2   0  11        1.91        7.49     16.11 o
   3   0  11       11.91       14.25     11.61 o
   4   0  11        3.46        4.36      9.41 o
 -10   1  11        2.88        9.13     15.85 o
  -9   1  11        3.53        0.51     15.11 o
  -8   1  11       20.40       22.94     16.80 o
  -7   1  11        0.40        0.14     15.41 o
  -6   1  11       13.89       28.18     16.94 o
  -5   1  11        1.06        1.51     15.83 o
  -4   1  11        1.40        2.80     15.48 o
  -3   1  11       43.03       34.99     15.90 o
  -2   1  11        0.34       -1.97     15.53 o
  -1   1  11       23.23       17.03     16.73 o
   0   1  11        4.56        4.59     17.31 o
   1   1  11        3.06       14.88     15.90 o
   2   1  11        0.74        0.60     16.15 o
   3   1  11       16.65       28.11     12.53 o
   4   1  11        0.57        6.19     15.02 o
  -9   2  11        0.52       -1.34     15.48 o
  -8   2  11        0.68      -11.33     16.31 o
  -7   2  11        3.06       -2.41     15.92 o
  -6   2  11        0.26        1.30     16.08 o
  -5   2  11       22.75       17.84     15.34 o
  -4   2  11       78.17       82.13     17.10 o
  -3   2  11        2.22        6.77     14.72 o
  -2   2  11        0.04       -9.96     16.80 o
  -1   2  11       52.35       48.64     17.36 o
   0   2  11       45.16       52.86     17.61 o
   1   2  11        2.63        7.69     17.06 o
   2   2  11       29.45       43.78     19.74 o
   3   2  11        1.88        4.09     12.61 o
  -9   3  11        3.39       10.50     16.48 o
  -8   3  11        0.12        0.39     15.06 o
  -7   3  11        0.47        0.95     15.13 o
  -6   3  11        0.09       -3.20     15.16 o
  -5   3  11       15.14       12.61     15.97 o
  -4   3  11       34.35       42.18     16.36 o
  -3   3  11        0.36        0.93     15.27 o
  -2   3  11       26.33       25.24     16.82 o
  -1   3  11       25.47       18.31     16.66 o
   0   3  11        8.81       10.13     16.48 o
   1   3  11       43.46       49.03     13.71 o
   2   3  11        0.60       10.74     13.15 o
  -8   4  11       19.20       15.78     16.15 o
  -7   4  11        9.94       14.97     15.90 o
  -6   4  11       12.68        9.96     15.50 o
  -5   4  11       22.32       25.44     16.62 o
  -4   4  11        2.75       -2.18     16.11 o
  -3   4  11       25.29       24.10     15.62 o
  -2   4  11        0.67       -2.09     15.41 o
  -1   4  11        1.08        0.74     16.71 o
   0   4  11       14.15       22.09     12.86 o
   1   4  11        0.84        0.72     12.65 o
  -7   5  11        0.53       -2.92     16.22 o
  -6   5  11        0.25       -0.95     15.83 o
  -5   5  11        6.77        3.68     15.90 o
  -4   5  11        0.07       -5.12     15.11 o
  -3   5  11        1.10        2.50     15.34 o
  -2   5  11        5.49       14.62     15.46 o
  -1   5  11        0.06       -1.94     12.57 o
   0   5  11        4.77       10.34     13.11 o
  -5   6  11        0.24       -4.52     15.32 o
  -4   6  11        0.09        4.39     12.25 o
  -3   6  11        7.52       14.61     12.20 o
  -2   6  11        7.60        4.53     11.80 o
  -4  -9  12        0.26        3.64     16.08 o
  -3  -9  12        0.16       -6.35     15.99 o
  -2  -9  12        0.16       15.57     16.01 o
  -1  -9  12        7.03        1.71     16.73 o
   0  -9  12        9.07        9.76     17.01 o
  -6  -8  12       12.46       13.83     15.76 o
  -5  -8  12        0.00       -4.10     15.36 o
  -4  -8  12        0.16       -9.01     15.57 o
  -3  -8  12        1.60        6.72     15.13 o
  -2  -8  12        1.78        3.75     15.27 o
  -1  -8  12       65.75       63.96     19.05 o
   0  -8  12       39.74       30.29     17.47 o
   1  -8  12        0.70       -8.92     17.75 o
  -7  -7  12       16.59        8.81     15.23 o
  -6  -7  12        3.98       -5.49     15.25 o
  -5  -7  12        4.01        0.93     16.89 o
  -4  -7  12        7.15       12.10     16.20 o
  -3  -7  12        2.00        1.81     14.76 o
  -2  -7  12       40.40       37.05     18.35 o
  -1  -7  12       68.79       53.60     18.96 o
   0  -7  12        6.33        1.78     17.52 o
   1  -7  12        7.24       10.47     16.57 o
   2  -7  12        0.08       -2.43     17.19 o
  -8  -6  12        2.81        5.49     16.31 o
  -7  -6  12        0.04       -8.06     16.57 o
  -6  -6  12        1.20        7.93     16.31 o
  -5  -6  12        2.22        9.66     15.39 o
  -4  -6  12        2.04       10.94     15.06 o
  -3  -6  12        2.71        3.64     15.85 o
  -2  -6  12        0.06       -3.08     15.99 o
  -1  -6  12       16.26       19.35     16.36 o
   0  -6  12        6.19       15.32     16.87 o
   1  -6  12        0.99        8.78     18.03 o
   2  -6  12        0.15        4.12     17.52 o
   3  -6  12        3.15        6.99     11.86 o
  -8  -5  12        5.04        6.63     17.47 o
  -7  -5  12        3.99        3.64     15.62 o
  -6  -5  12        4.73        6.65     16.92 o
  -5  -5  12        2.33        5.35     15.94 o
  -4  -5  12        2.39        4.89     14.78 o
  -3  -5  12       23.61       35.11     17.40 o
  -2  -5  12        1.28       -2.09     15.43 o
  -1  -5  12        0.65       -7.42     15.85 o
   0  -5  12        5.34        8.41     16.62 o
   1  -5  12        1.16        1.32     16.64 o
   2  -5  12        0.39        0.90     10.28 o
   3  -5  12        0.26        6.23     11.04 o
  -9  -4  12        0.01       -1.25     16.04 o
  -8  -4  12        2.29       -3.22     16.82 o
  -7  -4  12        2.99       -4.03     16.43 o
  -6  -4  12        0.85        7.44     16.69 o
  -5  -4  12        4.36        3.27     14.55 o
  -4  -4  12        2.33        2.85     15.99 o
  -3  -4  12        0.60        2.71     16.38 o
  -2  -4  12        1.06       -5.79     17.66 o
  -1  -4  12        0.34       -0.23     17.03 o
   0  -4  12        0.02       -8.95     18.38 o
   1  -4  12        9.01        7.44     18.54 o
   2  -4  12        9.00       13.75     11.36 o
   3  -4  12        0.49        5.29     10.79 o
  -9  -3  12        2.64       -1.88     17.54 o
  -8  -3  12        5.75        4.87     15.85 o
  -7  -3  12        0.10        1.78     16.73 o
  -6  -3  12        0.00        3.38     15.04 o
  -5  -3  12        2.58        8.44     16.50 o
  -4  -3  12        5.64       -1.07     15.06 o
  -3  -3  12       29.75       28.20     16.80 o
  -2  -3  12        5.75       -2.55     15.41 o
  -1  -3  12        0.01       -0.67     16.08 o
   0  -3  12        0.15       -1.83     18.03 o
   1  -3  12        1.26       -4.84     16.41 o
   2  -3  12        0.94        5.14      9.32 o
   3  -3  12        0.30        1.69     10.11 o
  -9  -2  12        2.48       -0.81     16.87 o
  -8  -2  12       10.97       17.91     15.76 o
  -7  -2  12        1.53        4.87     17.22 o
  -6  -2  12        1.01        2.04     14.65 o
  -5  -2  12        2.05       -5.86     17.08 o
  -4  -2  12       33.51       34.71     17.13 o
  -3  -2  12       20.94       25.77     17.01 o
  -2  -2  12        7.93       -1.18     15.04 o
  -1  -2  12       14.75        6.44     15.80 o
   0  -2  12        3.66        9.92     18.15 o
   1  -2  12       10.35        3.59     18.17 o
   2  -2  12        5.03       17.75     19.70 o
   3  -2  12        0.07        7.55     19.95 o
  -9  -1  12       27.49       24.29     17.82 o
  -8  -1  12      127.40      132.51     20.72 o
  -7  -1  12       14.14       28.97     17.84 o
  -6  -1  12        4.12       -3.52     15.43 o
  -5  -1  12        1.77        1.69     16.59 o
  -4  -1  12        9.07        5.21     14.58 o
  -3  -1  12        0.71        6.60     16.11 o
  -2  -1  12        1.13       -6.44     17.70 o
  -1  -1  12       14.35       22.90     18.52 o
   0  -1  12        6.17        7.67     16.62 o
   1  -1  12        3.21        7.18     18.05 o
   2  -1  12        0.03       -6.47     16.96 o
   3  -1  12        3.32       15.11     18.61 o
  -9   0  12       66.64       65.49     20.49 o
  -8   0  12       41.06       40.53     18.61 o
  -7   0  12       18.55       11.38     15.41 o
  -6   0  12        2.39       -0.95     16.78 o
  -5   0  12        0.36       -8.23     15.62 o
  -4   0  12       36.64       28.20     17.57 o
  -3   0  12       14.72       21.48     16.71 o
  -2   0  12        3.85        4.33     15.94 o
  -1   0  12        1.28       16.52     16.62 o
   0   0  12        2.93       10.41     17.89 o
   1   0  12        0.37        3.22     18.42 o
   2   0  12        0.80        0.88     17.31 o
  -9   1  12        0.52        7.79     17.13 o
  -8   1  12        0.10        0.21     15.90 o
  -7   1  12       11.01        8.32     15.62 o
  -6   1  12       20.51       21.71     17.31 o
  -5   1  12        6.83        6.37     15.39 o
  -4   1  12       38.71       44.79     17.98 o
  -3   1  12        6.84       12.84     16.15 o
  -2   1  12        2.83       -3.73     15.80 o
  -1   1  12       19.03       20.93     17.33 o
   0   1  12       12.43       16.15     17.73 o
   1   1  12        0.19        0.53     18.21 o
   2   1  12        0.70        3.89     17.36 o
  -8   2  12        3.87        0.88     16.04 o
  -7   2  12        0.55        3.82     14.92 o
  -6   2  12       12.42        8.90     15.85 o
  -5   2  12        2.37        6.65     16.20 o
  -4   2  12       11.62        3.68     15.18 o
  -3   2  12        0.49       -7.60     15.97 o
  -2   2  12        0.47       -0.19     17.40 o
  -1   2  12        1.78       -2.34     17.47 o
   0   2  12       10.58        3.50     16.66 o
   1   2  12        0.89       10.01     17.29 o
  -7   3  12        8.55        8.18     16.18 o
  -6   3  12      102.41      134.89     20.79 o
  -5   3  12        0.20       -0.32     15.73 o
  -4   3  12        3.25        6.42     16.11 o
  -3   3  12       11.97       13.12     16.36 o
  -2   3  12        0.04       10.96     15.94 o
  -1   3  12       86.62       74.64     20.11 o
   0   3  12       51.03       42.57     18.68 o
  -6   4  12        5.01        6.95     15.94 o
  -5   4  12        3.42        5.65     15.94 o
  -4   4  12        0.07        4.45     16.52 o
  -3   4  12        0.01       -0.46     16.96 o
  -2   4  12        8.17       13.12     17.06 o
  -1   4  12        0.39       -2.94     17.89 o
  -5  -7  13        2.86        2.41     17.06 o
  -4  -7  13        0.09       -1.51     16.27 o
  -3  -7  13       12.58       10.66     15.80 o
  -2  -7  13        5.60        8.09     16.24 o
  -1  -7  13        5.21        3.31     17.84 o
  -6  -6  13       17.32       19.14     17.26 o
  -5  -6  13        1.79        9.76     16.62 o
  -4  -6  13        3.37        0.90     15.94 o
  -3  -6  13        1.48        0.90     16.43 o
  -2  -6  13        6.69        5.49     17.22 o
  -1  -6  13        0.90        6.40     16.45 o
   0  -6  13        0.15       -1.53     18.52 o
  -7  -5  13        0.23        2.04     16.75 o
  -6  -5  13        0.14       -0.83     17.64 o
  -5  -5  13        3.73       11.93     16.50 o
  -4  -5  13        1.87        4.89     15.23 o
  -3  -5  13        0.07        2.99     15.60 o
  -2  -5  13        0.19       -3.87     16.13 o
  -1  -5  13        0.35      -11.40     17.91 o
   0  -5  13        0.00        1.18     16.92 o
   1  -5  13        0.42       -4.87     16.99 o
  -7  -4  13        4.73        2.69     16.15 o
  -6  -4  13        0.12        3.52     16.55 o
  -5  -4  13        0.84        3.94     17.52 o
  -4  -4  13        7.79       14.25     17.13 o
  -3  -4  13        5.18        4.89     16.22 o
  -2  -4  13        0.04       -2.18     18.01 o
  -1  -4  13        0.68       -7.25     18.28 o
   0  -4  13        2.70       -5.77     19.33 o
   1  -4  13        0.96       -7.53     19.56 o
  -8  -3  13        0.41        4.82     17.29 o
  -7  -3  13        5.11        9.36     17.91 o
  -6  -3  13        1.00        1.60     17.82 o
  -5  -3  13        0.92        0.49     16.13 o
  -4  -3  13        5.20        6.95     15.67 o
  -3  -3  13        2.53       -0.60     15.32 o
  -2  -3  13        2.13       -5.93     16.41 o
  -1  -3  13        6.39        5.35     19.49 o
   0  -3  13        4.62       10.31     18.75 o
   1  -3  13        3.60       19.12     20.23 o
  -8  -2  13       40.53       45.40     19.56 o
  -7  -2  13        5.61       -8.06     18.17 o
  -6  -2  13        4.78       -0.39     17.13 o
  -5  -2  13        2.78        4.10     15.99 o
  -4  -2  13        1.23        6.37     15.46 o
  -3  -2  13        1.44        0.72     15.48 o
  -2  -2  13        5.14       11.22     16.89 o
  -1  -2  13        2.46       -6.47     18.98 o
   0  -2  13        0.42        1.71     18.91 o
   1  -2  13        3.75        6.26     19.86 o
  -8  -1  13       18.23       16.73     17.17 o
  -7  -1  13        0.52        4.80     17.75 o
  -6  -1  13        0.64       -8.11     17.64 o
  -5  -1  13        0.19       -3.52     17.38 o
  -4  -1  13        0.60       10.71     16.92 o
  -3  -1  13       12.52       12.93     16.45 o
  -2  -1  13        5.91       -3.08     19.10 o
  -1  -1  13        1.90        1.25     16.78 o
   0  -1  13        2.37        9.04     16.99 o
   1  -1  13        7.56        9.41     17.03 o
  -7   0  13        3.20       10.06     17.19 o
  -6   0  13        0.42       11.31     16.41 o
  -5   0  13        1.25       -5.26     15.43 o
  -4   0  13        0.37       -6.19     15.27 o
  -3   0  13        6.84       10.71     15.43 o
  -2   0  13        7.95        9.50     17.84 o
  -1   0  13        0.18       -8.97     17.26 o
   0   0  13        1.75        1.34     18.68 o
  -7   1  13        0.94        2.04     16.36 o
  -6   1  13       15.86       14.37     15.62 o
  -5   1  13       39.46       56.13     17.75 o
  -4   1  13        7.13       11.40     15.78 o
  -3   1  13        0.12        0.93     15.18 o
  -2   1  13        0.11       -4.33     18.45 o
  -1   1  13       12.03        7.32     17.36 o
   0   1  13       17.38       17.59     18.01 o
  -6   2  13        4.01       -5.58     16.85 o
  -5   2  13        6.53        2.04     16.45 o
  -4   2  13        1.79       -2.39     16.27 o
  -3   2  13        0.43        5.75     16.52 o
  -2   2  13       12.20        7.93     16.71 o
  -4  -4  14        0.71        3.52     17.87 o
  -3  -4  14        1.00       -1.99     16.08 o
  -2  -4  14        2.86       -0.65     18.68 o
  -5  -3  14        0.09       -3.99     16.73 o
  -4  -3  14       10.57       12.95     17.80 o
  -3  -3  14        8.41        9.06     17.01 o
  -2  -3  14        0.14       -2.76     19.12 o
  -5  -2  14        0.26        9.34     18.33 o
  -4  -2  14        2.02       -1.32     19.00 o
  -3  -2  14       10.14       21.78     16.66 o
  -2  -2  14        7.68        4.50     19.88 o
  -4  -1  14        3.45       -2.04     16.92 o
  -3  -1  14       10.36       10.31     17.75 o
 
